# Supplementary material for: Evidence for overlapping genetic architecture between lifestyle factors and severe mental disorders with different patterns across diagnoses
Source: eBioMedicine. 2026 May 27;128:106304. doi: 10.1016/j.ebiom.2026.106304 (PMC13233568; doi:10.1016/j.ebiom.2026.106304)
Supplement: Supplementary Tables [file mmc2.xlsx]

## Sheet: Index
Supplementary tables for: Evidence for overlapping genetic architecture between lifestyle factors and severe mental disorders with different patterns across diagnoses
Linn Rødevand, Zillur Rahman, Piotr Jaholkowski, Nadine Parker, Unnur A. Valdimarsdóttir, Olav B. Smeland, Markos Tesfaye, Pravesh Parekh, Oleksandr Frei, Srdjan Djurovic, Nils Eiel Steen, Anders M. Dale, Alexey Shadrin, Ole A. Andreassen.
Table S1	Univariate MiXeR estimates for severe mental disorders and lifestyle factors
Table S2	Model fit for bivariate MiXeR of severe mental disorders and lifestyle factors
Table S3	Trivariate MiXeR estimates for combinations of major depression and two lifestyle factors
Table S4	Trivariate MiXeR estimates for combinations of schizophrenia and two lifestyle factors
Table S5	Trivariate MiXeR estimates for combinations of bipolar disorder and two lifestyle factors
Table S6	Trivariate MiXeR estimates for schizophrenia, smoking and body mass index
Table S7	Trivariate MiXeR estimates for bipolar disorder, smoking and body mass index
Table S8	Genetic correlations between severe mental disorders and dietary factors in East Asian samples
Table S9	Loci associated with major depression at condFDR<0.01 given association with healthy food intake, and vice versa
Table S10	Loci associated with major depression at condFDR<0.01 given association with meat consumption, and vice versa
Table S11	Loci associated with major depression at condFDR<0.01 given association with moderate-to-vigorous physical activity, and vice versa
Table S12	Loci associated with major depression at condFDR<0.01 given association with leisure leisure screen time time, and vice versa
Table S13	Loci associated with major depression at condFDR<0.01 given association with sedentary behaviour at work, and vice versa
Table S14	Loci associated with schizophrenia at condFDR<0.01 given association with healthy food intake, and vice versa
Table S15	Loci associated with schizophrenia at condFDR<0.01 given association with meat consumption, and vice versa
Table S16	Loci associated with schizophrenia at condFDR<0.01 given association with moderate-to-vigorous physical activity, and vice versa
Table S17	Loci associated with schizophrenia at condFDR<0.01 given association with leisure leisure screen time time, and vice versa
Table S18	Loci associated with schizophrenia at condFDR<0.01 given association with sedentary behaviour at work, and vice versa
Table S19	Loci associated with bipolar disorder at condFDR<0.01 given association with healthy food intake, and vice versa
Table S20	Loci associated with bipolar disorder at condFDR<0.01 given association with meat consumption, and vice versa
Table S21	Loci associated with bipolar disorder at condFDR<0.01 given association with moderate-to-vigorous physical activity, and vice versa
Table S22	Loci associated with bipolar disorder at condFDR<0.01 given association with leisure leisure screen time time, and vice versa
Table S23	Loci associated with bipolar disorder at condFDR<0.01 given association with sedentary behaviour at work, and vice versa
Table S24	Shared loci between major depression and healthy food intake at conjFDR<0.05 and gene-mapping
Table S25	Shared loci between major depression and meat consumption at conjFDR<0.05 and gene-mapping
Table S26	Shared loci between major depression and moderate-to-vigorous physical activity at conjFDR<0.05 and gene-mapping
Table S27	Shared loci between major depression and leisure leisure screen time time at conjFDR<0.05 and gene-mapping
Table S28	Shared loci between major depression and sedentary behaviour at work at conjFDR<0.05 and gene-mapping
Table S29	Shared loci between schizophrenia and healthy food intake at conjFDR<0.05 and gene-mapping
Table S30	Shared loci between schizophrenia and meat consumption at conjFDR<0.05 and gene-mapping
Table S31	Shared loci between schizophrenia and moderate-to-vigorous physical activity at conjFDR<0.05 and gene-mapping
Table S32	Shared loci between schizophrenia and leisure leisure screen time time at conjFDR<0.05 and gene-mapping
Table S33	Shared loci between schizophrenia and sedentary behaviour at work at conjFDR<0.05 and gene-mapping
Table S34	Shared loci between bipolar disorder and healthy food intake at conjFDR<0.05 and gene-mapping
Table S35	Shared loci between bipolar disorder and meat consumption at conjFDR<0.05 and gene-mapping
Table S36	Shared loci between bipolar disorder and moderate-to-vigorous physical activity at conjFDR<0.05 and gene-mapping
Table S37	Shared loci between bipolar disorder and leisure leisure screen time time at conjFDR<0.05 and gene-mapping
Table S38	Shared loci between bipolar disorder and sedentary behaviour at work at conjFDR<0.05 and gene-mapping
Table S39	Distinct shared loci at conjFDR<0.05 across analyses
Table S40	Gene-set and pathway analysis of genes mapped to SNPs shared between schizophrenia and healthy food intake
Table S41	Gene-set and pathway analysis of genes mapped to SNPs shared between schizophrenia and meat consumption
Table S42	Gene-set and pathway analysis of genes mapped to SNPs shared between schizophrenia and leisure leisure screen time time
Table S43	Gene-set and pathway analysis of genes mapped to SNPs shared between schizophrenia and moderate-to-vigorous physical activity
Table S44	Gene-set and pathway analysis of genes mapped to SNPs shared between bipolar disorder and leisure leisure screen time time
Table S45	Gene-set and pathway analyses for genes mapped to SNPs shared between major depression and food intake
Table S46	Gene-set and pathway analyses for genes mapped to SNPs shared between schizophrenia and food intake
Table S47	Gene-set and pathway analyses for genes mapped to SNPs shared between schizophrenia and physical activity/sedentary behaviour
Table S48	Gene-set and pathway analyses for genes mapped to SNPs shared between bipolar disorder and physical activity/sedentary behaviour
Table S49	Bidirectional mendelian randomisation with inverse variance weighted, weighted median and MR-Egger
Table S50	Bidirectional mendelian randomisation with MR-PRESSO
Table S51	Discovered loci for accelerometer-assessed physical activity and sedentary behaviour in All of Us
Table S52	Discovered loci for accelerometer-assessed physical activity and sedentary behaviour in meta-analysis of All of Us and UK Biobank
Table S53	Genetic correlations between self-reported and accelerometer-assessed physical activity and sedentary behaviour
Table S54	Univariate MiXeR estimates for accelerometer-assessed physical activity and sedentary behaviour
Table S55	Model fit for bivariate MiXeR of severe mental disorders and accelerometer-assessed physical activity and sedentary behaviour
Table S56	Bivariate MiXeR estimates and genetic correlations between severe mental disorders and accelerometer-assessed physical activity and sedentary behaviour

## Sheet: Table S1
Table S1. Univariate MiXeR estimates for severe mental disorders and lifestyle factors
Univariate MiXeR results. SNP-based heritablity estimate (h2SNP) and the number of causal variants with strongest effects required to explain 90% of SNP-based heritability (Polygenicity90). Positive AIC values are indices of adequate model fit. Abbreviations: AIC, Akaike information criterion; MD, major depression; SCZ, schizophrenia; BIP, bipolar disorder; Healthy Food, healthy food intake; Meat…
Phenotype	h2SNP		Polygenicity90		AIC
	Mean	SD	Mean	SD
MD	0.07	1.15e-10	13968.8	571.029	49.8165
SCZ	0.381816	0.004	9574.47	240.95	409.57
BIP	0.19	0.002	8827.1	238.8	168.78
Healthy Food	0.0631769	0.000792587	9651.56	252.533	156.585
Meat	0.06	0.00101	8279.13	475.335	66.9463
PhysAct	0.03	0.000523	9682.5	428.238	38.1808
Screen	0.08	0.000837	11281.9	288.706	221.304
SedWork	0.03	0.000559	4553.95	409.215	32.2658
SedCom	0.02	0.001423	4831.29	1730.11	-0.838077

## Sheet: Table S2
Table S2. Model fit for bivariate MiXeR of severe mental disorders and lifestyle factors
Akaike information criterion (AIC), calculated for the full versus reduced bivariate MiXeR model, constrained to minimal feasible polygenic overlap (“best vs min.”) or to the complete polygenic overlap (“best vs max.”). Positive AIC values provide evidence for the MiXeR model predictions. Abbreviations: MD, major depression; SCZ, schizophrenia; BIP, bipolar disorder; Healthy Food, healthy food in…
Trait 1	Trait 2	AIC
		best vs min. overlap	best vs max. overlap
MD	Healthy Food	42.97	-0.87
MD	Meat	28.78	-1.17
MD	PhysAct	9.36	-1.26
MD	Screen	17.12	-0.81
MD	SedWork	14.05	-1.19
SCZ	Healthy Food	20.68	4.71
SCZ	Meat	37.62	0.02
SCZ	PhysAct	55.41	-0.56
SCZ	Screen	125.99	-0.36
SCZ	SedWork	31.2	-0.74
BIP	Healthy Food	16.4	0.68
BIP	Meat	21.68	2.7
BIP	PhysAct	20.47	0.32
BIP	Screen	90.25	-0.58
BIP	SedWork	6.91	-0.69

## Sheet: Table S3
Table S3. Trivarite MiXeR for major depression and two lifestyle factors
Trivariate MiXeR model results for major depression, meat consumption and healthy food intake
Parameter estimates for multiple independent MiXeR runs for the "equilibrium" simulated scenario. The numbers 1, 2 and 3 denotes the phenotypes major depression (MD), meat consumption (Meat) and healthy food intake (HealthyFood), respectively. Abbreviations: p_ , polygenicity of the trait or shared component where more than one trait is indicated; sb2_ , discoverability of the trait; prop_ , prop…
run_id	p_1	sb2_1	s02_1	p_2	sb2_2	s02_2	p_3	sb2_3	s02_3	p_12	rho_12	rho0_12	rg_12	p_13	rho_13	rho0_13	rg_13	p_23	rho_23	rho0_23	rg_23	p_123	rank_p_proportion_deviation_from_median
MD_meat_HealthyFood_sept23_10.json	0.003301199935703154	8.550956138627844e-06	0.9795226045679168	0.002050116561236084	1.3737924523919677e-05	0.8996305991695106	0.002435184272285876	1.0806404334493727e-05	0.80066350936598	0.002046935093642241	-0.1967966860595017	0.0011962716695384217	-0.1548448129368463	0.0024193046165104444	0.000108449946094456	7.70734805110401e-05	9.253756459663469e-05	0.0018704430054978414	5.5094510165979657e-05	0.0007047898628251569	4.6120882999117596e-05	0.0018685334750562334	7.0
MD_meat_HealthyFood_sept23_11.json	0.003303267281307341	8.686184314124314e-06	0.9719635581780354	0.002007909039567177	1.4123730277892117e-05	0.8987901382247891	0.0024519306240078464	1.06355633351584e-05	0.8000401015271237	0.0020036851942710067	-0.17883199518519838	0.002118420407748691	-0.13913321981392196	0.002286797094946022	5.4511242957645756e-05	-4.837858648082697e-05	4.380137761439692e-05	0.0017489083843260063	-0.002445780302776839	0.007303976901653357	-0.0019277841109284076	0.0017483446146664037	3.0
MD_meat_HealthyFood_sept23_12.json	0.0035791916839462614	8.024215536684978e-06	0.9719267526559432	0.0021231319821784665	1.3640998780965672e-05	0.892821452444416	0.002478840457716685	1.060422504753393e-05	0.8000000000000003	0.0021231319821784665	-0.18073830358167314	0.0014875433201738941	-0.13920223845060992	0.0023852774635679226	0.00020951591865002588	-3.0174145772090985e-06	0.00016777960348227783	0.001995913291116972	-0.000888798257149471	0.004392172634272336	-0.0007732716361965383	0.001995913291116972	2.0
MD_meat_HealthyFood_sept23_1.json	0.003519804817208919	8.10703578948364e-06	0.9763495906849735	0.002007655395863909	1.4348348665126693e-05	0.8923775840946705	0.0023441759155470154	1.0905205784954233e-05	0.8084357108334631	0.002006912977831233	-0.1978035936481357	0.0005229612904373217	-0.14933404983006032	0.002281245816214112	0.00012582094432361386	0.00016134180960274567	9.992418970386454e-05	0.00174338734113207	-0.009723539634286373	0.009180300712506308	-0.00781409329312358	0.0017426449230993934	6.0
MD_meat_HealthyFood_sept23_2.json	0.003631375443477957	7.884146072446617e-06	0.9747794855772125	0.0020796757105531077	1.3856203555678937e-05	0.8914032335767459	0.002503480325381058	1.0367308178813136e-05	0.8	0.0019857610814881586	-0.15818336891943752	-0.007716834183512273	-0.11430215791657282	0.0023186936299549213	2.510385110919639e-05	-2.8392773476625866e-05	1.9305277638966368e-05	0.0018750175003573097	0.002241092995520554	0.006025426235638088	0.001841599984651691	0.0018686052760665576	11.0
MD_meat_HealthyFood_sept23_3.json	0.003417951698910837	8.216732185600236e-06	0.9784018247158064	0.0019467467258180516	1.4475807373936947e-05	0.9017288443620766	0.002624885256697906	9.978417877359186e-06	0.8004053885995308	0.0019454214892142803	-0.2126845931015062	0.0002772662015275591	-0.16040283965511412	0.002333511248800317	5.048580639543288e-06	0.00011707566566421121	3.933155110915068e-06	0.0019002391585206772	0.0006607930360859898	0.0007700995167342051	0.0005554741238234298	0.0018996205997163368	8.0
MD_meat_HealthyFood_sept23_4.json	0.0032658001903608635	8.816478524489109e-06	0.973474981652424	0.002141398734725054	1.3216857205176545e-05	0.8984949055262338	0.0024674851115706674	1.0683010413485647e-05	0.801238096210475	0.002141398734725054	-0.17300514477161136	0.0011599808422520829	-0.1400918866556403	0.0024674851115706674	0.00010802469135802467	8.02469135802469e-05	9.389781785746877e-05	0.001957321532577768	-0.0024397828215673646	0.007784334712780234	-0.0020774821532801102	0.001957321532577768	12.0
MD_meat_HealthyFood_sept23_5.json	0.0035082319488482488	7.855930672974728e-06	0.9846079817645518	0.002210573303421775	1.3323135191243663e-05	0.887748495761471	0.002637359798699032	9.976946769098293e-06	0.8000923239099501	0.002210573303421775	-0.1783800290549949	0.002227327926512431	-0.14159715943554088	0.0024936052835843724	6.19043949145176e-05	-0.00025924554258062866	5.074816599992324e-05	0.0018847604815232836	-8.44532831164619e-05	0.00042581687566697895	-6.592278602410955e-05	0.0018847604815232836	5.0
MD_meat_HealthyFood_sept23_6.json	0.0035028020928230823	8.073236044984818e-06	0.981035356225757	0.002126827403467145	1.3311129044736604e-05	0.8945484069314601	0.0024941468253405286	1.0447127331562786e-05	0.8001462908035393	0.002126211442635633	-0.1804252634348507	0.0023970477761713145	-0.1405496845364582	0.0024941468253405286	0.0002222222222222222	0.0002222222222222222	0.0001875170205605659	0.0018778513223777298	-0.0003016997551129892	0.0008572004084180597	-0.0002459852296082868	0.0018778513223777298	4.0
MD_meat_HealthyFood_sept23_7.json	0.0034301304920741635	8.220768127055852e-06	0.9803992403087141	0.0020076625722123594	1.415542986901921e-05	0.8960966094308602	0.0025997668613353137	1.008788590317873e-05	0.8	0.0020076625722123594	-0.1850650969159202	0.0023854489958496207	-0.1415841243782865	0.0025997668613353137	0.00010802469135802467	8.02469135802469e-05	9.40448276444509e-05	0.0020076625722123594	0.0002222222222222222	0.0002222222222222222	0.00019528354299078702	0.0020076625722123594	9.0
MD_meat_HealthyFood_sept23_8.json	0.0035336047884290405	7.910375762414352e-06	0.9837842021634741	0.0020433164956893996	1.372765544359122e-05	0.8998356594660261	0.002473755766065914	1.0661205421150378e-05	0.8000973214868177	0.0020407598632560383	-0.1960330106830615	0.0014348884634078278	-0.148882723988417	0.002473755766065914	0.00010802469135802467	8.02469135802469e-05	9.038418712275927e-05	0.0018884052844219737	-0.017539077709956687	0.007296716771438565	-0.01473179711266988	0.0018884052844219737	1.0
MD_meat_HealthyFood_sept23_9.json	0.0035652837324890354	7.986304547716794e-06	0.9761335398341828	0.002032284972032347	1.4091101967683388e-05	0.896901014106777	0.0024509829680367905	1.0744864462622829e-05	0.8000063200917641	0.002032284972032347	-0.19055468581813656	0.0005599687795121238	-0.1438682254420719	0.0021927616640815355	0.00016666666666666666	0.00016666666666666666	0.00012362974800023913	0.002032284972032347	0.0005971269623532997	0.0008052888279225725	0.0005437369386739829	0.002032284972032347	10.0
Trivariate MiXeR model results for major depression, moderate-to-vigorous physical activity and healthy food intake
Parameter estimates for multiple independent MiXeR runs for the "equilibrium" simulated scenario. The numbers 1, 2 and 3 denotes the phenotypes major depression (MD), moderate-to-vigorous physical activity (Physact) and healthy food intake (HealthyFood), respectively.
run_id	p_1	sb2_1	s02_1	p_2	sb2_2	s02_2	p_3	sb2_3	s02_3	p_12	rho_12	rho0_12	rg_12	p_13	rho_13	rho0_13	rg_13	p_23	rho_23	rho0_23	rg_23	p_123	rank_p_proportion_deviation_from_median
MD_PhysAct_HealthyFood_sept23_10.json	0.0033619884317989093	8.339257591546506e-06	0.9794265084879241	0.002784760749492502	4.890197308722365e-06	1.0035426343362088	0.00253001061257475	1.030229843900733e-05	0.8001999098704166	0.0018334471118345544	-0.424669469652053	3.578752283097733e-05	-0.254464600505765	0.00253001061257475	0.00010802469135802467	8.02469135802469e-05	9.37100345977167e-05	0.0010170246374107245	0.6513946747188635	0.11787819371727085	0.24958619585087544	0.0010170246374107245	4.0
MD_PhysAct_HealthyFood_sept23_11.json	0.0036660731109768264	7.892956631611378e-06	0.9703289042972643	0.002636388176318777	5.037315173177676e-06	1.0115849179446474	0.0026041418087487844	1.0068226322327921e-05	0.8000091297452463	0.0017079106381387192	-0.459665299917857	-2.3313998446558477e-07	-0.25252339840612703	0.002094321996688472	-6.354837797924265e-05	0.0002029096787215221	-4.307398458488022e-05	0.0010442700904724506	0.6300382077905738	0.11768176974901921	0.2510976996493493	0.0009550485181876987	6.0
MD_PhysAct_HealthyFood_sept23_12.json	0.0035404714263833786	8.141986240498598e-06	0.9729936945953761	0.0024679021371152403	5.294244802470277e-06	1.0138878956260944	0.002419187787247851	1.0805429016840857e-05	0.8000386733541164	0.001648223677321143	-0.45037598178812266	-9.907928428518754e-05	-0.25112899382619497	0.002419187787247851	0.00010802469135802467	8.02469135802469e-05	8.929502803717415e-05	0.0008141086942713771	0.8025753735725136	0.11531544800279658	0.2674049637637799	0.0008141086942713771	3.0
MD_PhysAct_HealthyFood_sept23_1.json	0.0035715460020279565	7.95008565230152e-06	0.9761604470764237	0.0025450645883289065	5.185666013761866e-06	1.0111790309845665	0.002608130598525949	1.0131078834731623e-05	0.8	0.0023566739773327873	-0.33464568694374464	0.0009537389739057564	-0.2615816109401575	0.0024067908611896086	0.00016849789387012889	-2.7108011553943134e-05	0.00013287400924203002	0.0013623870992962744	0.5429033816910648	0.11927770507895896	0.28708400620747426	0.0013623870992962744	12.0
MD_PhysAct_HealthyFood_sept23_2.json	0.0038108439680287188	7.413242343889039e-06	0.9767542241972456	0.002603753564717553	5.161384242030465e-06	1.0099351564038466	0.002466785551501397	1.0602123039830765e-05	0.8	0.0021528593453103433	-0.36644219659194865	0.00011904004491689437	-0.2504439887115707	0.0018022042384557009	7.413347101977873e-05	4.007154081492078e-06	4.3575467975794925e-05	0.0010137261779418266	0.6176819282351481	0.11900259088843382	0.24706994585986067	0.0010137261779418266	5.0
MD_PhysAct_HealthyFood_sept23_3.json	0.0032913239157346744	8.549356251933641e-06	0.9817437418101762	0.002523356720178594	5.1654635026187075e-06	1.0142358417654906	0.0025323186217788974	1.0256271791274331e-05	0.8000239756357267	0.0015838004549766447	-0.44589402839154724	0.0001691112514558463	-0.24505156577390508	0.0014915282420260448	2.742132641929918e-05	9.094336122404704e-05	1.4166920363840698e-05	0.0022277365953626747	0.2494626952334599	0.12373645052028914	0.21984720572320457	0.0012881803301607255	10.0
MD_PhysAct_HealthyFood_sept23_4.json	0.003522281485544176	8.042472745634358e-06	0.9781505031203797	0.0026927953716017394	4.980627834519682e-06	1.0085923671268806	0.002300836682847788	1.1344756958444846e-05	0.802241745848242	0.001766263503039294	-0.44106466108045717	-5.760283198574193e-05	-0.2529554563029246	0.002300836682847788	0.00010802469135802467	8.02469135802469e-05	8.730797201720861e-05	0.000877859136953435	0.7168881891227908	0.11726914641639806	0.25283179418748025	0.000877859136953435	1.0
MD_PhysAct_HealthyFood_sept23_5.json	0.003714968360470568	7.6249050687106935e-06	0.9750785661646983	0.0026296642237196694	5.086421349513616e-06	1.0095048294231423	0.002654147764783622	9.937070305139877e-06	0.8000000000000003	0.0009523544794473474	-0.8228430860848372	7.934289488771234e-06	-0.25071940276535815	0.0025829474152918833	4.264494867180709e-05	-8.290235308786983e-05	3.5078664618677135e-05	0.0009685769457413233	0.6837018768829098	0.11737984364302562	0.25066182768365464	0.0008973765962495841	9.0
MD_PhysAct_HealthyFood_sept23_6.json	0.0037740992272252854	7.630902747221741e-06	0.9733039535160379	0.0023437262130723735	5.5608864000494746e-06	1.0148722709714946	0.002552943978621723	1.028090068610265e-05	0.8003741432219067	0.0020105834133955624	-0.3655588039845571	-0.00012312507576853644	-0.24712645959597238	0.002552943978621723	0.00010802469135802467	8.02469135802469e-05	8.884582396600822e-05	0.000937983449216667	0.6156048545782682	0.12124504689553556	0.2360603953633522	0.000937983449216667	8.0
MD_PhysAct_HealthyFood_sept23_7.json	0.0033646838117131535	8.493974590070342e-06	0.9741967836368682	0.0022898112543007936	5.643997170083347e-06	1.0174621543493758	0.002587742697704093	1.0199331976324213e-05	0.8001306907509147	0.0017776002374536883	-0.38729526432594247	0.00016309016940512706	-0.24803005761109928	0.002209586271912956	0.000140830660561056	-9.600277808231942e-05	0.0001054570222394603	0.0007777222966022085	0.8429385538623775	0.11320658513891271	0.2693147123908572	0.0007777222966022085	2.0
MD_PhysAct_HealthyFood_sept23_8.json	0.0033683642956205684	8.352406434482953e-06	0.9807094715537653	0.0025789815990085543	5.065974194466622e-06	1.01165814895526	0.00250291832359166	1.0532580256625198e-05	0.8000199198710762	0.0022089078963335985	-0.32822321100657187	8.588567637286677e-05	-0.245987618657171	0.0014406726459130523	0.00010846714842020073	7.653036590824279e-05	5.381838567317242e-05	0.0011019307796148593	0.6244177655023575	0.11662267035006282	0.27082085468613365	0.0007318570769399033	7.0
MD_PhysAct_HealthyFood_sept23_9.json	0.003689108786738337	7.69464615801307e-06	0.9771097906188975	0.002984004931530274	4.479842450651001e-06	1.008694767566635	0.0022614959057033136	1.1618765596037617e-05	0.8005344707712936	0.0019331262545544447	-0.47025766357975207	0.000294059876080168	-0.27399056102148356	0.0020223229890450503	0.00010222808836975129	7.63099614387628e-05	7.157512654245073e-05	0.002144423233984723	0.27306161917927946	0.12359337062542167	0.2254101634652285	0.00190525031732646	11.0
Trivariate MiXeR estimates for major depression, leisure screen time and healthy food intake
Parameter estimates for multiple independent MiXeR runs for the "equilibrium" simulated scenario. The numbers 1, 2 and 3 denotes the phenotypes major depression (MD), leisure screen time (Screen) and healthy food intake (HealthyFood), respectively.
run_id	p_1	sb2_1	s02_1	p_2	sb2_2	s02_2	p_3	sb2_3	s02_3	p_12	rho_12	rho0_12	rg_12	p_13	rho_13	rho0_13	rg_13	p_23	rho_23	rho0_23	rg_23	p_123	rank_p_proportion_deviation_from_median
MD_Screen_HealthyFood_sept23_10.json	0.0033297694380284805	8.386853783715878e-06	0.980795176615511	0.0028438588900592523	1.2138786606362291e-05	0.9864607216540625	0.0025634195406869565	1.0169403389421095e-05	0.800092317564953	0.0026605616717106867	0.19598351598943944	0.0013110811073568187	0.16944617588674968	0.0016203407528951703	0.00010929704922386727	7.961642967638162e-05	6.061747826450883e-05	0.0011185019076618752	-0.7606112008667487	-0.07254127427190935	-0.31509069550593954	0.0009719128151729593	1.0
MD_Screen_HealthyFood_sept23_11.json	0.0036660731109768264	7.892956631611378e-06	0.9703289042972643	0.0028567055807808507	1.1918063567273815e-05	0.9915473671165754	0.0026041418087487844	1.0068226322327921e-05	0.8000091297452463	0.0024675353604131796	0.20706384982850892	0.0015886716670377116	0.15788263531392888	0.0014875791277054237	-5.99212714678128e-05	0.0002084956032839228	-2.8848831051001262e-05	0.0009430895709249509	-0.9410192270583154	-0.05914605398728571	-0.32537664945155803	0.0007100618715350651	12.0
MD_Screen_HealthyFood_sept23_12.json	0.0035404714263833786	8.141986240498598e-06	0.9729936945953761	0.0030670636267669275	1.1226919047874552e-05	0.9906986471985468	0.002419187787247851	1.0805429016840857e-05	0.8000386733541164	0.0025563117823971387	0.15951183663441174	0.012553103130626572	0.12374133514511157	0.0018250129947571842	0.00010779695186075283	8.188379587927031e-05	6.722133051046406e-05	0.0011194436593154854	-0.8938421261835126	-0.0483540156279859	-0.36733886189357773	0.0010982893576521305	2.0
MD_Screen_HealthyFood_sept23_1.json	0.0035735437011344905	7.975829170675325e-06	0.9748747157669624	0.002749086031118535	1.2173460976507686e-05	1.0025503251008605	0.0025885696058804237	1.0208813925047931e-05	0.8	0.0027349781488362557	0.19458446690345488	0.00027973325960816315	0.16979242674284253	0.0018915111491341102	-6.710368487362955e-05	-0.00011110249962184038	-4.173263455212539e-05	0.0013744719224779566	-0.6467840316632384	-0.06373327995656483	-0.33325070159957865	0.001360364040195677	9.0
MD_Screen_HealthyFood_sept23_2.json	0.0038675713736848073	7.307102118358256e-06	0.9771088892103137	0.0027552261901634353	1.2525366599205277e-05	0.9868097738151363	0.0024840779844476084	1.0535112353317403e-05	0.8000400938707397	0.0025853303582581383	0.2262521445193349	0.00044050710650249587	0.17918883780315342	0.0018952542435430014	3.3793070730083553e-05	-7.234901393262405e-07	2.0662998947045187e-05	0.0011900386183383764	-0.6598609148037269	-0.0698993185418333	-0.30015958614733823	0.0011900386183383764	3.0
MD_Screen_HealthyFood_sept23_3.json	0.003361900603777452	8.415117522002275e-06	0.9792983247442877	0.0030369681685149925	1.1351523633284763e-05	0.9891946069287504	0.0025323186217788974	1.0256271791274331e-05	0.8000239756357267	0.0028422687598672193	0.1970677862556805	0.0006031678823170719	0.1752944738064783	0.001482360143278352	2.1448554903289007e-05	5.4053853972920284e-05	1.089682954500623e-05	0.0012322947737574035	-0.7052059026513559	-0.07137769665168851	-0.3133655504855066	0.0010616619053475853	4.0
MD_Screen_HealthyFood_sept23_4.json	0.003522281485544176	8.042472745634358e-06	0.9781505031203797	0.0028665175043900153	1.1876657627066133e-05	0.994658090785884	0.002300836682847788	1.1344756958444846e-05	0.802241745848242	0.002320312902688538	0.22154443125085022	0.0009188456011577287	0.16177747921974925	0.0019338232399117388	0.00010478951828718685	8.302275609422444e-05	7.118355814595973e-05	0.000929204014155356	-0.8207202078334771	-0.06507174631257621	-0.2969518317586383	0.000929204014155356	6.0
MD_Screen_HealthyFood_sept23_5.json	0.003714968360470568	7.6249050687106935e-06	0.9750785661646983	0.003019285685229403	1.1308824255782693e-05	0.9895631363210966	0.002654147764783622	9.937070305139877e-06	0.8000000000000003	0.002842111852105676	0.17773350401243915	0.0076711630482102795	0.15082759465871137	0.002212655535332799	4.269152151939273e-05	-8.33911728966494e-05	3.0082597521076808e-05	0.0014504677601308686	-0.6033715071181172	-0.07269457814781055	-0.30915638824213726	0.0014504677601308686	11.0
MD_Screen_HealthyFood_sept23_6.json	0.0037864054880999416	7.613589189079849e-06	0.972790721514969	0.0027123944760387942	1.253087754928104e-05	0.9926606305156749	0.0025328753547001702	1.0377828587232912e-05	0.8002446836885564	0.002552531296008733	0.19203366771431718	0.0007107416463353979	0.15295316433768807	0.002280519167887053	0.00011009333851697201	7.962307131147262e-05	8.10726369327665e-05	0.0013930756241687056	-0.5613372590054226	-0.07525642964975902	-0.29834257099721334	0.0013930756241687056	10.0
MD_Screen_HealthyFood_sept23_7.json	0.0033646838117131535	8.493974590070342e-06	0.9741967836368682	0.0029278952926974043	1.1933011087966317e-05	0.9800260252075319	0.002587742697704093	1.0199331976324213e-05	0.8001306907509147	0.0023080162466284837	0.21938839486507397	0.00014374365008551767	0.16132534859561262	0.0018441878575585608	0.00013606369179163945	-0.00010009171797585391	8.503833207741588e-05	0.0009621280104654247	-0.873921597186196	-0.0672211241242422	-0.3054689091786291	0.0007875202924738904	7.0
MD_Screen_HealthyFood_sept23_8.json	0.0033683642956205684	8.352406434482953e-06	0.9807094715537653	0.003035558462997949	1.1269181264831068e-05	0.9931581195118082	0.00250291832359166	1.0532580256625198e-05	0.8000199198710762	0.0024934455824998474	0.2006286499722882	0.00034771096808125133	0.15644583909527157	0.001560139790367686	0.00010535971071045745	8.34386072421288e-05	5.6611572234511665e-05	0.0014081512609908275	-0.6829876243006427	-0.06320517524973743	-0.348914889766707	0.0010865661006000792	5.0
MD_Screen_HealthyFood_sept23_9.json	0.0036564505147988597	7.764731286422043e-06	0.9767243772924652	0.002842392078773302	1.1880147919025334e-05	0.9999280082880557	0.002349817221029247	1.1192790751616053e-05	0.8	0.0026220882029597673	0.20336474647228478	0.000935017634253776	0.16540594849349147	0.0019889012286199528	0.00010979032543588827	7.872942366556674e-05	7.449556137393551e-05	0.0011591630554203852	-0.737952028461498	-0.07090391810358274	-0.33098905166376663	0.0010864945873001236	8.0
Trivariate MiXeR estimates for major depression, healthy food intake and sedentary behaviour at work
Parameter estimates for multiple independent MiXeR runs for the "equilibrium" simulated scenario. The numbers 1, 2 and 3 denotes the phenotypes major depression (MD), healthy food intake (HealthyFood) and sedentary behaviour at work (SedWork), respectively.
run_id	p_1	sb2_1	s02_1	p_2	sb2_2	s02_2	p_3	sb2_3	s02_3	p_12	rho_12	rho0_12	rg_12	p_13	rho_13	rho0_13	rg_13	p_23	rho_23	rho0_23	rg_23	p_123	rank_p_proportion_deviation_from_median
MD_HealthyFood_SedWork_sept23_10.json	0.0033297694380284805	8.386853783715878e-06	0.980795176615511	0.0025634195406869565	1.0169403389421095e-05	0.800092317564953	0.0013778234776479822	8.99694232726624e-06	1.0187049027698292	0.0025634195406869565	0.00010802469135802467	8.02469135802469e-05	9.478198460757169e-05	0.0013778234776479822	0.00010802469135802467	8.02469135802469e-05	6.94884689758447e-05	0.001056359720514751	-0.23353909465020578	-0.00016203703703703703	-0.13126978974229683	0.001056359720514751	9.0
MD_HealthyFood_SedWork_sept23_11.json	0.0036660731109768264	7.892956631611378e-06	0.9703289042972643	0.0026041418087487844	1.0068226322327921e-05	0.8000091297452463	0.0013678467444531732	9.13179563503362e-06	1.0167268076127134	0.002094321996688472	-6.354837797924265e-05	0.0002029096787215221	-4.307398458488022e-05	0.0013678467444531732	0.00010802469135802467	8.02469135802469e-05	6.59843881316865e-05	0.0010533274289235002	-0.23104011521570056	-0.00013551527941686818	-0.1289435878705491	0.0010533274289235002	10.0
MD_HealthyFood_SedWork_sept23_12.json	0.0035404714263833786	8.141986240498598e-06	0.9729936945953761	0.002419187787247851	1.0805429016840857e-05	0.8000386733541164	0.001415004212188885	8.793222596905642e-06	1.0184574341753274	0.002419187787247851	0.00010802469135802467	8.02469135802469e-05	8.929502803717415e-05	0.001415004212188885	0.00010802469135802467	8.02469135802469e-05	6.829223932526902e-05	0.0010304632459386795	-0.23537422425819626	-0.0002622318562623248	-0.1310924713513208	0.0010304632459386795	4.0
MD_HealthyFood_SedWork_sept23_1.json	0.0035735437011344905	7.975829170675325e-06	0.9748747157669624	0.0025885696058804237	1.0208813925047931e-05	0.8	0.0013574534686330443	9.41878792759006e-06	1.011262681529587	0.0025885696058804237	-6.339332588189465e-05	-0.00011216637877017383	-5.395403288607763e-05	0.0013574534686330443	0.00010802469135802467	8.02469135802469e-05	6.657879968078929e-05	0.0009605638209047906	-0.22763765962233456	6.212622245122058e-05	-0.11664817204810254	0.0009605638209047906	3.0
MD_HealthyFood_SedWork_sept23_2.json	0.0038675713736848073	7.307102118358256e-06	0.9771088892103137	0.0024840779844476084	1.0535112353317403e-05	0.8000400938707397	0.0013592560027913662	9.04069530201769e-06	1.0210080116247215	0.0018952542435430014	3.3793070730083553e-05	-7.234901393262405e-07	2.0662998947045187e-05	0.0013592560027913662	0.00010802469135802467	8.02469135802469e-05	6.404046776136662e-05	0.001007021411566497	-0.2307986727179842	-2.724451097487018e-05	-0.12648492540166464	0.001007021411566497	11.0
MD_HealthyFood_SedWork_sept23_3.json	0.003361900603777452	8.415117522002275e-06	0.9792983247442877	0.0025323186217788974	1.0256271791274331e-05	0.8000239756357267	0.001273883774344384	9.630300027609271e-06	1.0194071877533206	0.001625349805040433	2.005671712486533e-05	5.621106497867746e-05	1.1172621441589488e-05	0.001273883774344384	0.00010802469135802467	8.02469135802469e-05	6.649599709166282e-05	0.00036318937925769814	-0.667724414063198	0.0001242364641251945	-0.13502255392506557	0.00036318937925769814	12.0
MD_HealthyFood_SedWork_sept23_4.json	0.003522281485544176	8.042472745634358e-06	0.9781505031203797	0.002300836682847788	1.1344756958444846e-05	0.802241745848242	0.0013164806419800254	9.24293092828327e-06	1.0212210356552058	0.002300836682847788	0.00010802469135802467	8.02469135802469e-05	8.730797201720861e-05	0.0013164806419800254	0.00010802469135802467	8.02469135802469e-05	6.604169982515459e-05	0.00094894533008903	-0.23224588403690857	-0.00010628437010821297	-0.12663072219718402	0.00094894533008903	1.0
MD_HealthyFood_SedWork_sept23_5.json	0.003714968360470568	7.6249050687106935e-06	0.9750785661646983	0.002654147764783622	9.937070305139877e-06	0.8000000000000003	0.001337201428034578	9.125527759542421e-06	1.0199457690980216	0.0025829474152918833	4.264494867180709e-05	-8.290235308786983e-05	3.5078664618677135e-05	0.001337201428034578	0.00010802469135802467	8.02469135802469e-05	6.481027889536463e-05	0.0009733814081216923	-0.22579835058635878	8.329655690582664e-05	-0.1166656076137871	0.0009733814081216923	5.0
MD_HealthyFood_SedWork_sept23_6.json	0.0037864054880999416	7.613589189079849e-06	0.972790721514969	0.0025328753547001702	1.0377828587232912e-05	0.8002446836885564	0.0014409559374741168	8.573936119850288e-06	1.0209650651999926	0.0025328753547001702	0.00010802469135802467	8.02469135802469e-05	8.835199956141058e-05	0.0014409559374741168	0.00010802469135802467	8.02469135802469e-05	6.663997479063551e-05	0.001158178521536928	-0.23216692421124893	-3.3240569410497174e-05	-0.14074844159088634	0.001158178521536928	2.0
MD_HealthyFood_SedWork_sept23_7.json	0.0033646838117131535	8.493974590070342e-06	0.9741967836368682	0.002587742697704093	1.0199331976324213e-05	0.8001306907509147	0.0015280762192394358	8.29475615269133e-06	1.0150000338007532	0.002410435084314397	0.00015006604684245287	-9.635218208606414e-05	0.00012258722298213537	0.0015280762192394358	0.00010802469135802467	8.02469135802469e-05	7.279866468925737e-05	0.0010484031853497577	-0.23051224111534996	-2.241161765725573e-05	-0.12153161537405985	0.0010484031853497577	8.0
MD_HealthyFood_SedWork_sept23_8.json	0.0033683642956205684	8.352406434482953e-06	0.9807094715537653	0.00250291832359166	1.0532580256625198e-05	0.8000199198710762	0.0014974783616363947	8.25952515588955e-06	1.0191796095374812	0.00250291832359166	0.00010802469135802467	8.02469135802469e-05	9.311868737064802e-05	0.0011339854470008286	-0.005027047136746329	-0.0037028124391982695	-0.0025382280145194473	0.0011202998024828924	-0.2213278438809864	0.00021273291336300357	-0.1280756875507202	0.0011202998024828924	7.0
MD_HealthyFood_SedWork_sept23_9.json	0.0036564505147988597	7.764731286422043e-06	0.9767243772924652	0.002349817221029247	1.1192790751616053e-05	0.8	0.0015906950604037313	7.776772003154315e-06	1.0159463590985625	0.002349817221029247	0.00010802469135802467	8.02469135802469e-05	8.6598471216876e-05	0.0015906950604037313	0.00010802469135802467	8.02469135802469e-05	7.12502922870663e-05	0.000883214701813494	-0.2724898101691254	-0.0014927953337468066	-0.12448185418617314	0.000883214701813494	6.0
Trivariate MiXeR estimates for major depression, moderate-to-vigorous physical activity and meat consumption
Parameter estimates for multiple independent MiXeR runs for the "equilibrium" simulated scenario. The numbers 1, 2 and 3 denotes the phenotypes major depression (MD), moderate-to-vigorous physical activity (PhysAct) and meat consumption (Meat), respectively.
run_id	p_1	sb2_1	s02_1	p_2	sb2_2	s02_2	p_3	sb2_3	s02_3	p_12	rho_12	rho0_12	rg_12	p_13	rho_13	rho0_13	rg_13	p_23	rho_23	rho0_23	rg_23	p_123	rank_p_proportion_deviation_from_median
MD_PhysAct_meat_sept23_10.json	0.0033619884317989093	8.339257591546506e-06	0.9794265084879241	0.002784760749492502	4.890197308722365e-06	1.0035426343362088	0.002085020862942707	1.3721278054888802e-05	0.8955580212090879	0.0018334471118345544	-0.424669469652053	3.578752283097733e-05	-0.254464600505765	0.001990602267363856	-0.19532873844389467	0.0016545100004073914	-0.14685790540782975	0.0017547832694087273	-0.2336003208903503	-8.235986596264361e-05	-0.17011702261703035	0.0016603646738298757	8.0
MD_PhysAct_meat_sept23_11.json	0.0036660731109768264	7.892956631611378e-06	0.9703289042972643	0.002636388176318777	5.037315173177676e-06	1.0115849179446474	0.0019583403424164466	1.4630215075949435e-05	0.8958001369961441	0.0017079106381387192	-0.459665299917857	-2.3313998446558477e-07	-0.25252339840612703	0.0019386119642622493	-0.19148148789143007	0.0015161384130621186	-0.1385393150188997	0.0005121714102083837	-0.8483362395106997	-0.00030011120046134	-0.19122056143466323	0.0004924430320541865	4.0
MD_PhysAct_meat_sept23_12.json	0.0035404714263833786	8.141986240498598e-06	0.9729936945953761	0.0024679021371152403	5.294244802470277e-06	1.0138878956260944	0.0018951025341873969	1.4862685092319681e-05	0.8979656858983658	0.001648223677321143	-0.45037598178812266	-9.907928428518754e-05	-0.25112899382619497	0.0018951025341873969	-0.19896792749248254	0.0010205089873271064	-0.14556899562914044	0.00024389664363192227	-0.9963067073599097	-0.0204780931548126	-0.11236176555744254	0.00024389664363192227	6.0
MD_PhysAct_meat_sept23_1.json	0.0035715460020279565	7.95008565230152e-06	0.9761604470764237	0.0025450645883289065	5.185666013761866e-06	1.0111790309845665	0.002120501813421301	1.3357539975986607e-05	0.8971135116985587	0.002381321191341158	-0.3193471966099568	0.0009748790247922455	-0.2522339590151368	0.002120501813421301	-0.19044867191274178	0.0015129780366230396	-0.1467469719057447	0.0009675336185128305	-0.33255518118863	-0.011757719147296014	-0.13850359767254625	0.0009675336185128305	12.0
MD_PhysAct_meat_sept23_2.json	0.0038108439680287188	7.413242343889039e-06	0.9767542241972456	0.002603753564717553	5.161384242030465e-06	1.0099351564038466	0.002145282238105907	1.3336180839915851e-05	0.8939619490803827	0.0021528593453103433	-0.36644219659194865	0.00011904004491689437	-0.2504439887115707	0.002145282238105907	-0.1895828357331577	0.00023705992680943385	-0.1422429170154272	0.0016885835854275467	-0.23421934339015857	-0.00014850900480821146	-0.16734131024053306	0.0016885835854275467	10.0
MD_PhysAct_meat_sept23_3.json	0.0032913239157346744	8.549356251933641e-06	0.9817437418101762	0.002523356720178594	5.1654635026187075e-06	1.0142358417654906	0.0019447594000848367	1.4496562711780385e-05	0.899279402750895	0.0016651911434435243	-0.43820152982279637	0.00016772690332160695	-0.253199791703845	0.0019247193609351495	-0.19196237771685087	0.0008686760672226021	-0.14603780043299447	0.0005812817763613289	-0.6901064513612127	-8.756137600190569e-05	-0.18108418817081598	0.0005612417372116415	1.0
MD_PhysAct_meat_sept23_4.json	0.003522281485544176	8.042472745634358e-06	0.9781505031203797	0.0026927953716017394	4.980627834519682e-06	1.0085923671268806	0.00216115113480752	1.3406787864205762e-05	0.8909284155494378	0.001766263503039294	-0.44106466108045717	-5.760283198574193e-05	-0.2529554563029246	0.00216115113480752	-0.18225514271802837	0.0006927870948976199	-0.1427612465261827	0.0005837479844717212	-0.7308817209006423	-0.00031442575740383254	-0.17685944133257275	0.0005837479844717212	2.0
MD_PhysAct_meat_sept23_5.json	0.003714968360470568	7.6249050687106935e-06	0.9750785661646983	0.0026296642237196694	5.086421349513616e-06	1.0095048294231423	0.0019730863168542436	1.4449411560036847e-05	0.8933853050565557	0.0009523544794473474	-0.8228430860848372	7.934289488771234e-06	-0.25071940276535815	0.0019730863168542436	-0.19394346605576723	0.0005448628439273814	-0.14134180578428118	0.000556306719623873	-0.7147415784396836	-0.0003645416225443673	-0.17455816239900138	0.000556306719623873	9.0
MD_PhysAct_meat_sept23_6.json	0.0037740992272252854	7.630902747221741e-06	0.9733039535160379	0.0023437262130723735	5.5608864000494746e-06	1.0148722709714946	0.002070420060422257	1.4099294460506986e-05	0.8914965058631513	0.0020105834133955624	-0.3655588039845571	-0.00012312507576853644	-0.24712645959597238	0.002070420060422257	-0.18491402258543707	0.0009447919516246221	-0.13695958222205318	0.0017797423367267734	-0.08978731424151155	-0.0263405256933524	-0.07254198587068371	0.0017797423367267734	11.0
MD_PhysAct_meat_sept23_7.json	0.0033646838117131535	8.493974590070342e-06	0.9741967836368682	0.0022898112543007936	5.643997170083347e-06	1.0174621543493758	0.001941301043547108	1.4671165673461966e-05	0.894636363165743	0.0017278638389837302	-0.37123637816381894	0.0001704751152945947	-0.2310936811380924	0.0017424319336279846	-0.19100189566919074	0.0010959911989989223	-0.13021917095590854	0.00022687583373229075	-0.9366457187438513	-0.020106370144063263	-0.10078996721428338	0.0001056119608985615	5.0
MD_PhysAct_meat_sept23_8.json	0.0033683642956205684	8.352406434482953e-06	0.9807094715537653	0.0025789815990085543	5.065974194466622e-06	1.01165814895526	0.0018521987842791965	1.5120799924160688e-05	0.9013210089354442	0.0022456955083082226	-0.3615660377018981	8.300659406147275e-05	-0.2754893732257072	0.0017465523036762295	-0.20753109301555672	0.0010893568771158247	-0.14511471201238754	0.000672050061927445	-0.6243070728243315	-4.7519094151748135e-05	-0.19196937963252989	0.000672050061927445	7.0
MD_PhysAct_meat_sept23_9.json	0.003689108786738337	7.69464615801307e-06	0.9771097906188975	0.002984004931530274	4.479842450651001e-06	1.008694767566635	0.002084738983143934	1.3534996584502957e-05	0.8973101872278756	0.0019271135469186005	-0.43601080098005746	0.0002972519256671601	-0.2532468504397371	0.002081285005563536	-0.19710654742231776	0.0010996020784853047	-0.147926516882552	0.0005136771155489976	-0.8977709729541696	3.5109117023043347e-06	-0.18489712817599702	0.0005102231379685996	3.0
Trivariate MiXeR estimates for major depression, leisure screen time and meat consumption
Parameter estimates for multiple independent MiXeR runs for the "equilibrium" simulated scenario. The numbers 1, 2 and 3 denotes the phenotypes major depression (MD), leisure screen time (Screen) and meat consumption (Meat), respectively.
run_id	p_1	sb2_1	s02_1	p_2	sb2_2	s02_2	p_3	sb2_3	s02_3	p_12	rho_12	rho0_12	rg_12	p_13	rho_13	rho0_13	rg_13	p_23	rho_23	rho0_23	rg_23	p_123	rank_p_proportion_deviation_from_median
MD_Screen_meat_sept23_10.json	0.0033297694380284805	8.386853783715878e-06	0.980795176615511	0.0028438588900592523	1.2138786606362291e-05	0.9864607216540625	0.0020837338278899163	1.3712348166662506e-05	0.8955707310798964	0.002272065347086884	0.1998759054221163	0.0012620755043985152	0.14757750340181786	0.0017059568172845144	-0.1940721245423984	0.0015938663257200744	-0.12569065555510608	0.0007387300678172443	0.9756922371926494	0.03652845199084983	0.29608982477420986	0.0006482527263429182	10.0
MD_Screen_meat_sept23_11.json	0.0036660731109768264	7.892956631611378e-06	0.9703289042972643	0.0028567055807808507	1.1918063567273815e-05	0.9915473671165754	0.0019583403424164466	1.4630215075949435e-05	0.8958001369961441	0.0026585033720813163	0.19237578588762205	0.0015786377371989106	0.15803537819398503	0.0017148180913929322	-0.2008903369771808	0.0014895640869986022	-0.1285678726211654	0.000766365761376164	0.957899176670952	0.02554815685262278	0.31036952157204445	0.0007072483524974214	3.0
MD_Screen_meat_sept23_12.json	0.0035404714263833786	8.141986240498598e-06	0.9729936945953761	0.0030670636267669275	1.1226919047874552e-05	0.9906986471985468	0.0018951025341873969	1.4862685092319681e-05	0.8979656858983658	0.002586632146876988	0.17452400995420148	0.012134699364586646	0.13699285417337195	0.0015468218980434624	-0.20071254270915342	0.001020412914112485	-0.11985824695052881	0.0007052744953707047	0.9367168559557224	0.042122162546798694	0.2740241032571529	0.0005929826185370722	9.0
MD_Screen_meat_sept23_1.json	0.0035735437011344905	7.975829170675325e-06	0.9748747157669624	0.002749086031118535	1.2173460976507686e-05	1.0025503251008605	0.0021144612294006445	1.342907935843463e-05	0.896341632905068	0.002590039627084663	0.21983435103849214	0.00030115478856564956	0.18165955674996043	0.0017765108932546083	-0.1692660342885421	0.0016572513451011631	-0.10939268504311916	0.000911372399041976	0.973709956168936	0.0005730524010292882	0.36807087514676373	0.0007930068192047806	1.0
MD_Screen_meat_sept23_2.json	0.0038675713736848073	7.307102118358256e-06	0.9771088892103137	0.0027552261901634353	1.2525366599205277e-05	0.9868097738151363	0.0021214180326444092	1.3414295026783511e-05	0.8948721067473177	0.0025853303582581383	0.2262521445193349	0.00044050710650249587	0.17918883780315342	0.0021214180326444092	-0.18359162532287382	7.829690987294775e-05	-0.1359711673694757	0.001011125045649323	0.8871149298479842	0.0003556357297905972	0.3710163078726735	0.001011125045649323	8.0
MD_Screen_meat_sept23_3.json	0.003361900603777452	8.415117522002275e-06	0.9792983247442877	0.0030369681685149925	1.1351523633284763e-05	0.9891946069287504	0.0019308258778060598	1.455707333622804e-05	0.899176205220684	0.002687869935401802	0.19611178123986717	0.0006496276861693971	0.16496787469319402	0.0016177177768260873	-0.1999594847644102	0.0004277507343722761	-0.12696405278421802	0.0009553420748565869	0.7232163146418356	0.04036218232873413	0.28532212143077573	0.000943687108450437	6.0
MD_Screen_meat_sept23_4.json	0.003522281485544176	8.042472745634358e-06	0.9781505031203797	0.0028665175043900153	1.1876657627066133e-05	0.994658090785884	0.00216115113480752	1.3406787864205762e-05	0.8909284155494378	0.002693027754534794	0.19785333522270848	0.0009119708865517943	0.16768525507631502	0.0018850462879630534	-0.1935776311895998	0.0007175884403228705	-0.13225819471025574	0.0014256217210782812	0.32827370732613464	0.07729552406537259	0.1880271376891066	0.0012521319712230602	11.0
MD_Screen_meat_sept23_5.json	0.003714968360470568	7.6249050687106935e-06	0.9750785661646983	0.003019285685229403	1.1308824255782693e-05	0.9895631363210966	0.0019730863168542436	1.4449411560036847e-05	0.8933853050565557	0.0028081447152411543	0.18391071706388673	0.0077712397730684965	0.15420443309502804	0.001716731998297687	-0.19509919846081913	0.000551082616364354	-0.12371073442638962	0.0009490796049187257	0.9018171170397661	0.00010387056499435354	0.35066786453766835	0.0008099083530682735	2.0
MD_Screen_meat_sept23_6.json	0.0037864054880999416	7.613589189079849e-06	0.972790721514969	0.0027123944760387942	1.253087754928104e-05	0.9926606305156749	0.002037660805133972	1.4375155867760914e-05	0.8912605995853967	0.0027063188797253053	0.19393508232462375	0.000720350721112088	0.16377415224379652	0.002037660805133972	-0.18453269793846633	0.0006407609110953769	-0.1353710248298477	0.0014898441999476823	0.3817538020441308	0.049891714359192256	0.2419256152079653	0.0014898441999476823	12.0
MD_Screen_meat_sept23_7.json	0.0033646838117131535	8.493974590070342e-06	0.9741967836368682	0.0029278952926974043	1.1933011087966317e-05	0.9800260252075319	0.001941301043547108	1.4671165673461966e-05	0.894636363165743	0.0023123692322106204	0.23884381046276276	0.00013933082042850173	0.17596296580829984	0.0018193455076499488	-0.16951565187315232	0.0010879360297751952	-0.12067197297812718	0.0008040476698294392	0.915986573406654	0.025273376759378702	0.3089204727252498	0.000767030928147416	7.0
MD_Screen_meat_sept23_8.json	0.0033683642956205684	8.352406434482953e-06	0.9807094715537653	0.003035558462997949	1.1269181264831068e-05	0.9931581195118082	0.0018521987842791965	1.5120799924160688e-05	0.9013210089354442	0.0025114557919374324	0.23742989394956823	0.00036863794441079973	0.1864799345198865	0.001678971316004598	-0.21098705779672353	0.001109511525605418	-0.14182270600609545	0.0010381169120167548	0.6406649923093891	0.04406139656089174	0.28048791984381205	0.0008648894437421568	5.0
MD_Screen_meat_sept23_9.json	0.0036564505147988597	7.764731286422043e-06	0.9767243772924652	0.002842392078773302	1.1880147919025334e-05	0.9999280082880557	0.0020792495981594235	1.3512451341165868e-05	0.8982488797254115	0.0025019012333293692	0.19379448156264092	0.0009393807262569257	0.15039719104661323	0.001826497087424872	-0.192182262856001	0.0008604424139212685	-0.1273060735248316	0.0008071465796038743	0.9999484275574115	0.024236997787192332	0.331997418901338	0.0006719478059553817	4.0
Trivariate MiXeR estimates for major depression, meat consumption and sedentary behaviour at work
Parameter estimates for multiple independent MiXeR runs for the "equilibrium" simulated scenario. The numbers 1, 2 and 3 denotes the phenotypes major depression (MD), meat consumption (Meat) and sedentary behaviour at work (SedWork), respectively.
run_id	p_1	sb2_1	s02_1	p_2	sb2_2	s02_2	p_3	sb2_3	s02_3	p_12	rho_12	rho0_12	rg_12	p_13	rho_13	rho0_13	rg_13	p_23	rho_23	rho0_23	rg_23	p_123	rank_p_proportion_deviation_from_median
MD_meat_SedWork_sept23_10.json	0.0033297694380284805	8.386853783715878e-06	0.980795176615511	0.0020837338278899163	1.3712348166662506e-05	0.8955707310798964	0.0013778234776479822	8.99694232726624e-06	1.0187049027698292	0.0020203032778001655	-0.1899258464312712	0.0016704341666291804	-0.14567077691386135	0.0013778234776479822	0.00010802469135802467	8.02469135802469e-05	6.94884689758447e-05	0.0013669453909861706	0.0001786373675532489	-0.003423171694937224	0.0001441137979845722	0.0013669453909861706	10.0
MD_meat_SedWork_sept23_11.json	0.0036660731109768264	7.892956631611378e-06	0.9703289042972643	0.0019583403424164466	1.4630215075949435e-05	0.8958001369961441	0.0013678467444531732	9.13179563503362e-06	1.0167268076127134	0.0019386119642622493	-0.19148148789143007	0.0015161384130621186	-0.1385393150188997	0.0013678467444531732	0.00010802469135802467	8.02469135802469e-05	6.59843881316865e-05	0.0012476481927275681	0.0020827592174534797	-0.007113781907114711	0.0015876998404258005	0.0012476481927275681	5.0
MD_meat_SedWork_sept23_12.json	0.0035404714263833786	8.141986240498598e-06	0.9729936945953761	0.0018951025341873969	1.4862685092319681e-05	0.8979656858983658	0.001415004212188885	8.793222596905642e-06	1.0184574341753274	0.0018951025341873969	-0.19896792749248254	0.0010205089873271064	-0.14556899562914044	0.001415004212188885	0.00010802469135802467	8.02469135802469e-05	6.829223932526902e-05	0.001244341977169517	0.0009746997030046236	-0.004099091723618208	0.000740653984003301	0.001244341977169517	2.0
MD_meat_SedWork_sept23_1.json	0.0035735437011344905	7.975829170675325e-06	0.9748747157669624	0.0021144612294006445	1.342907935843463e-05	0.896341632905068	0.0013574534686330443	9.41878792759006e-06	1.011262681529587	0.0021144612294006445	-0.18591264707789718	0.0016242973628857358	-0.14300764304597013	0.0013574534686330443	0.00010802469135802467	8.02469135802469e-05	6.657879968078929e-05	0.0013195711309041112	-0.003962509818317869	-0.004415663027952006	-0.00308631903934105	0.0013195711309041112	3.0
MD_meat_SedWork_sept23_2.json	0.0038675713736848073	7.307102118358256e-06	0.9771088892103137	0.0021214180326444092	1.3414295026783511e-05	0.8948721067473177	0.0013592560027913662	9.04069530201769e-06	1.0210080116247215	0.0021214180326444092	-0.18359162532287382	7.829690987294775e-05	-0.1359711673694757	0.0013592560027913662	0.00010802469135802467	8.02469135802469e-05	6.404046776136662e-05	0.0012506259202051497	0.00045958891928430637	-0.004876529809416317	0.00033848015945845273	0.0012506259202051497	7.0
MD_meat_SedWork_sept23_3.json	0.003361900603777452	8.415117522002275e-06	0.9792983247442877	0.0019308258778060598	1.455707333622804e-05	0.899176205220684	0.001273883774344384	9.630300027609271e-06	1.0194071877533206	0.0019308258778060598	-0.1882476209462326	0.00042010661089762053	-0.1426621014999336	0.001273883774344384	0.00010802469135802467	8.02469135802469e-05	6.649599709166282e-05	0.0011701520464337672	-0.0005355460424422005	-0.003551164835365647	-0.00039957899700888353	0.0011701520464337672	1.0
MD_meat_SedWork_sept23_4.json	0.003522281485544176	8.042472745634358e-06	0.9781505031203797	0.00216115113480752	1.3406787864205762e-05	0.8909284155494378	0.0013164806419800254	9.24293092828327e-06	1.0212210356552058	0.00216115113480752	-0.18225514271802837	0.0006927870948976199	-0.1427612465261827	0.0013164806419800254	0.00010802469135802467	8.02469135802469e-05	6.604169982515459e-05	0.0013164806419800254	-0.008769682959428508	-0.005364011285601298	-0.006844607710587861	0.0013164806419800254	9.0
MD_meat_SedWork_sept23_5.json	0.003714968360470568	7.6249050687106935e-06	0.9750785661646983	0.0019730863168542436	1.4449411560036847e-05	0.8933853050565557	0.001337201428034578	9.125527759542421e-06	1.0199457690980216	0.0019730863168542436	-0.19394346605576723	0.0005448628439273814	-0.14134180578428118	0.001337201428034578	0.00010802469135802467	8.02469135802469e-05	6.481027889536463e-05	0.0013347092009911438	0.002647140881497167	-0.004793469687372103	0.0021751652240903476	0.0013347092009911438	4.0
MD_meat_SedWork_sept23_6.json	0.0037864054880999416	7.613589189079849e-06	0.972790721514969	0.002037660805133972	1.4375155867760914e-05	0.8912605995853967	0.0014409559374741168	8.573936119850288e-06	1.0209650651999926	0.002037660805133972	-0.18453269793846633	0.0006407609110953769	-0.1353710248298477	0.0014409559374741168	0.00010802469135802467	8.02469135802469e-05	6.663997479063551e-05	0.0011798996608975367	0.003641012748963569	-0.006625326245134742	0.0025071249543504787	0.0011798996608975367	6.0
MD_meat_SedWork_sept23_7.json	0.0033646838117131535	8.493974590070342e-06	0.9741967836368682	0.001941301043547108	1.4671165673461966e-05	0.894636363165743	0.0015280762192394358	8.29475615269133e-06	1.0150000338007532	0.001941301043547108	-0.18362070920373602	0.0011314768070525834	-0.1394748731538218	0.0015280762192394358	0.00010802469135802467	8.02469135802469e-05	7.279866468925737e-05	0.0014046425466423568	-0.0005716217997675746	-0.005991924577037193	-0.00046618215972681293	0.0014046425466423568	12.0
MD_meat_SedWork_sept23_8.json	0.0033683642956205684	8.352406434482953e-06	0.9807094715537653	0.0018521987842791965	1.5120799924160688e-05	0.9013210089354442	0.0014974783616363947	8.25952515588955e-06	1.0191796095374812	0.0017157820046410424	-0.20588456367544547	0.0011037403589847096	-0.1414270784266595	0.0014816101738650172	-0.004880400174552895	-0.003715479982017437	-0.0032195826630298133	0.0011700832462777087	0.0017949708256597874	-0.005370522672143656	0.0012611016095948554	0.0011542150585063314	11.0
MD_meat_SedWork_sept23_9.json	0.0036564505147988597	7.764731286422043e-06	0.9767243772924652	0.0020792495981594235	1.3512451341165868e-05	0.8982488797254115	0.0015906950604037313	7.776772003154315e-06	1.0159463590985625	0.002069852299070766	-0.1955249881475958	0.0008648781219063742	-0.146777153530619	0.0015906950604037313	0.00010802469135802467	8.02469135802469e-05	7.12502922870663e-05	0.0013414180467009342	0.0007154635128497921	-0.006278851179076667	0.0005277215823836409	0.0013414180467009342	8.0
Trivariate MiXeR estimates for major depression, leisure screen time and moderate-to-vigorous physical activity
Parameter estimates for multiple independent MiXeR runs for the "equilibrium" simulated scenario. The numbers 1, 2 and 3 denotes the phenotypes major depression (MD), leisure screen time (Screen) and moderate-to-vigorous physical activity (PhysAct), respectively.
run_id	p_1	sb2_1	s02_1	p_2	sb2_2	s02_2	p_3	sb2_3	s02_3	p_12	rho_12	rho0_12	rg_12	p_13	rho_13	rho0_13	rg_13	p_23	rho_23	rho0_23	rg_23	p_123	rank_p_proportion_deviation_from_median
MD_Screen_PhysAct_sept23_10.json	0.003671465107527591	7.671455264450782e-06	0.9799345700381614	0.002736149556044972	1.2507853151148997e-05	0.9870245561628058	0.0024318424233189875	5.460461937954536e-06	1.0111330239983831	0.0027206130316722757	0.20623011929806917	0.000433369200377013	0.17702281739093206	0.0015680896204187638	-0.4502740717807401	0.00013168293983023205	-0.23629819376286673	0.0015739192291470742	-0.8021618263231803	-0.08356983301283666	-0.48944827347587677	0.0015680896204187638	4.0
MD_Screen_PhysAct_sept23_11.json	0.00342134499301746	8.202522774401819e-06	0.9768922651896832	0.002765014217751914	1.243393959197612e-05	0.9828178905255358	0.0023771713632863506	5.762725349416574e-06	1.0029883723751307	0.002398272811016898	0.21680052935523922	0.0011864652020917178	0.16904868758380656	0.0023399773715105936	-0.3288521489023824	0.001803875333343196	-0.2698259174972937	0.001646779320413806	-0.7602451441741132	-0.07761747179130699	-0.48832631724959613	0.001646779320413806	11.0
MD_Screen_PhysAct_sept23_12.json	0.003187663208457427	8.696188440997347e-06	0.9767613067598617	0.002958167626108229	1.1644913740804954e-05	0.9807864662787815	0.002316590644784253	5.471292647054381e-06	1.0203584143080853	0.002232081786807822	0.18862662834881216	0.007838521469656396	0.13710885396739028	0.0020228956936822343	-0.3107840067214531	-0.0008757176443000475	-0.23135095004839024	0.0012523867651922029	-0.954906185086079	-0.0886177719616741	-0.45683896275820285	0.0012523867651922029	9.0
MD_Screen_PhysAct_sept23_1.json	0.003342784273429415	8.237949366273266e-06	0.9799886157690494	0.0028320817413226484	1.2074337735527367e-05	0.987474811666745	0.002435748588229482	5.637065955684008e-06	1.004393637125635	0.002606448228425551	0.20421904372315747	0.0004758769180571133	0.17299688133595545	0.001577158578157141	-0.4442382367834584	2.5306169633114255e-05	-0.24553923263139338	0.0015729219704453178	-0.8274848864558626	-0.07571059621052167	-0.4955621486128935	0.001556768633683593	2.0
MD_Screen_PhysAct_sept23_2.json	0.003760914195697306	7.678103337519006e-06	0.9703001872388464	0.0028414872868786066	1.2251867235223333e-05	0.9738741640417812	0.0027091745081117024	4.895581742990967e-06	1.0132351837883578	0.0027709772803188996	0.19039309733515386	0.0005968978637077779	0.1613855299764476	0.0017320764328005174	-0.4437306308983804	8.875397816507445e-05	-0.2407804706387635	0.0013986113156999056	-0.9602624377052036	-0.07645765964421722	-0.4840560246389782	0.0013986113156999056	7.0
MD_Screen_PhysAct_sept23_3.json	0.003428629173198728	8.215140791525347e-06	0.9778117638497722	0.0029167579807838173	1.1936923300780919e-05	0.9783909681637355	0.002649542947937394	5.217017143002103e-06	0.9986693011653578	0.0025105069687956436	0.22051944779811924	0.00032360475705686014	0.1750644130646445	0.0016534651726059545	-0.4421762352274866	0.00015056815853891232	-0.24257425683060782	0.0016802410606443525	-0.803817106157622	-0.07962027894677973	-0.4858398773893316	0.0015694563751165677	5.0
MD_Screen_PhysAct_sept23_4.json	0.003334708255641119	8.491394253612559e-06	0.9790783619348515	0.002996700223039632	1.1373994104752361e-05	0.9881033510564151	0.0023832589051020385	5.565721574073072e-06	1.0062049386908507	0.0025407217263606692	0.19130772600652518	0.0011154273853409653	0.15375846630739687	0.0021854686044783765	-0.28301089711174277	-0.0003460093169747648	-0.21939826831644738	0.0014648206573938515	-0.8842261129150225	-0.07275099234620637	-0.4846637406811567	0.0014648206573938515	10.0
MD_Screen_PhysAct_sept23_5.json	0.003241207506166024	8.542558294639454e-06	0.9802450059986301	0.0031076658072137628	1.0951227143129378e-05	0.9881164284008737	0.002563096742464895	5.1028220236116565e-06	1.011063600509729	0.0021559655756768193	0.19147533476541784	0.0011488397377458833	0.13007208054597247	0.0007890055153229179	-0.9229062816809354	-7.128371530918096e-05	-0.25263977372241825	0.001373972434117456	-0.9453455928469524	-0.07489265141288518	-0.46022368920832335	0.00042227220258051287	12.0
MD_Screen_PhysAct_sept23_6.json	0.003111509899300444	8.88101248818567e-06	0.9835135470714509	0.0028536028543144545	1.2111162020677422e-05	0.9836787297885652	0.0024870176119479274	5.229030462055004e-06	1.010311219080202	0.002546260006317805	0.20286833180089497	0.0004803575066773025	0.17335431163249562	0.0016384241035651695	-0.4302621543486763	-0.0008496015010579932	-0.2534162452956049	0.0015384956094906179	-0.8031813220327295	-0.07726977537262722	-0.46384583988092065	0.0014934534329974693	1.0
MD_Screen_PhysAct_sept23_7.json	0.0032692388559952957	8.441915952367292e-06	0.9839947995943555	0.0028187380726541937	1.2350063402251125e-05	0.9816718625707901	0.0024382637361160496	5.304127116415011e-06	1.014182831076889	0.0025787420883963403	0.19649258349524057	0.0016264082238085999	0.16691808156597623	0.0018832871790556982	-0.38141080038304875	0.0005971360238797911	-0.25441684979258633	0.0013969071523892052	-0.8958118093499037	-0.08547299374508163	-0.4773276846709345	0.0013969071523892052	6.0
MD_Screen_PhysAct_sept23_8.json	0.0035013298945349293	8.254404877979246e-06	0.970570503813809	0.0029953988158674645	1.1426303092037139e-05	0.9859594587556515	0.0025661243886824303	5.290303265106464e-06	1.0061977249563918	0.0028171001405130473	0.16716721706675425	0.001811248442522056	0.14541511632641865	0.001977701959465709	-0.32691357647130687	0.0005337934393658584	-0.21569418288608758	0.0015394635609208087	-0.8520827330937631	-0.08148725254165358	-0.47313491641369315	0.0015394635609208087	8.0
MD_Screen_PhysAct_sept23_9.json	0.0031877058001021598	8.914003706464533e-06	0.9773645507941504	0.0030184904425552346	1.134070610232892e-05	0.9842961591440778	0.002588575808929428	5.15561213106701e-06	1.0086800238427132	0.002467370729592871	0.21826478709318214	9.397194192352121e-05	0.1736137291579066	0.0016194870826861988	-0.4429422603757045	0.0001409384981477524	-0.2497209885550091	0.0016492608836910123	-0.8502669742977677	-0.07621201936611488	-0.5016713768290653	0.0014227798861645587	3.0
Trivariate MiXeR estimates for major depression, moderate-to-vigorous physical activity and sedentary behaviour at work
Parameter estimates for multiple independent MiXeR runs for the "equilibrium" simulated scenario. The numbers 1, 2 and 3 denotes the phenotypes major depression (MD), moderate-to-vigorous physical activity (PhysAct) and sedentary behaviour at work (SedWork), respectively.
run_id	p_1	sb2_1	s02_1	p_2	sb2_2	s02_2	p_3	sb2_3	s02_3	p_12	rho_12	rho0_12	rg_12	p_13	rho_13	rho0_13	rg_13	p_23	rho_23	rho0_23	rg_23	p_123	rank_p_proportion_deviation_from_median
MD_PhysAct_SedWork_sept23_10.json	0.0036125866792451207	7.866255916603598e-06	0.9766982166433191	0.0023616191744848863	5.71832356293499e-06	1.0054040899465617	0.0015122563436104097	8.208442155419073e-06	1.0184961163503115	0.0015744097428647178	-0.43309832752654887	0.0002069627966900056	-0.23344802495737327	0.0015122563436104097	0.00010802469135802467	8.02469135802469e-05	6.989186083857893e-05	0.0014968067223378506	0.5324463965426427	0.0322529337442148	0.42171978509382846	0.0014968067223378506	5.0
MD_PhysAct_SedWork_sept23_11.json	0.003234382760231532	8.609571083932304e-06	0.9799742037926086	0.002418243234211605	5.681494131085594e-06	1.0018494180768736	0.0015560704254372686	8.46548919364236e-06	1.0101721754856472	0.0023773171959396754	-0.2842007860954317	0.0012649934434741546	-0.24158318864154407	0.0015560704254372686	0.00010802469135802467	8.02469135802469e-05	7.492762238520034e-05	0.0013919673112130482	0.623138365824417	0.028302234388195888	0.4471455494890357	0.0013919673112130482	12.0
MD_PhysAct_SedWork_sept23_12.json	0.0032064791334494957	8.623754983562862e-06	0.9775644427745223	0.0023560668839067126	5.385799055135413e-06	1.019159125668517	0.0013339830901313604	8.859237018365732e-06	1.026248751250562	0.002262256613778011	-0.3022159106398762	0.000430582417964634	-0.24874317576057237	0.0013339830901313604	0.00010802469135802467	8.02469135802469e-05	6.967612463203088e-05	0.0012758380278034384	0.6302787759572848	0.0329676748528036	0.4535855971941235	0.0012758380278034384	11.0
MD_PhysAct_SedWork_sept23_1.json	0.0035462029969299987	7.824642097088725e-06	0.9781293276074046	0.0024856925004412556	5.597492106040586e-06	1.001562575601357	0.0013916332173637426	8.96892620116588e-06	1.0126165830564413	0.0015903219126230646	-0.445673390483602	0.0001032890097852393	-0.23872409218969054	0.0013916332173637426	0.00010802469135802467	8.02469135802469e-05	6.767116156680907e-05	0.0013916332173637426	0.5476828997657351	0.03245466893567397	0.40979614957384264	0.0013916332173637426	4.0
MD_PhysAct_SedWork_sept23_2.json	0.0036039417975621316	7.88921994474195e-06	0.9766653080332668	0.0027890931319407486	4.808400604377613e-06	1.011131888059026	0.0014674006594978257	8.722186781134137e-06	1.0147401235968483	0.0017673691295305414	-0.44364758157353734	2.1511366907262732e-05	-0.24731188686809435	0.0014674006594978257	0.00010802469135802467	8.02469135802469e-05	6.893003591523642e-05	0.0014355731209819537	0.5837883448859036	0.0330180816863638	0.4142617880267257	0.0014355731209819537	2.0
MD_PhysAct_SedWork_sept23_3.json	0.0034466037083058206	8.049417619552154e-06	0.9810662619628805	0.0026211780687110213	5.152575151124019e-06	1.004054663571821	0.0013602359594157738	9.216421814345676e-06	1.019704486915516	0.0016738837241230219	-0.44299468273427833	0.00019397621461422448	-0.24670608512913594	0.0013602359594157738	0.00010802469135802467	8.02469135802469e-05	6.78632234645251e-05	0.0013062035446526445	0.6107757958356912	0.031511366796366784	0.42251028724230677	0.0013062035446526445	3.0
MD_PhysAct_SedWork_sept23_4.json	0.003434104943260934	8.315737832556765e-06	0.9769916555082252	0.0024334565139752947	5.414955205767742e-06	1.007345726302646	0.0014035106319198755	8.881349748795963e-06	1.0204150941168653	0.002393133901115086	-0.299788041681935	0.0011874569610768274	-0.2481776843276063	0.0014035106319198755	0.00010802469135802467	8.02469135802469e-05	6.905960758297699e-05	0.0008998115490045769	0.8560278187529755	0.032525079412491845	0.416792401766014	0.0008998115490045769	10.0
MD_PhysAct_SedWork_sept23_5.json	0.0032198068658959482	8.649954325594428e-06	0.9788787799518823	0.002434853654927066	5.291924183781024e-06	1.0156482670623912	0.0013190627338363187	9.855195770171168e-06	1.0124486935016916	0.0015788304074459399	-0.4444444444444444	0.0	-0.2506118608326846	0.0013190627338363187	0.00010802469135802467	8.02469135802469e-05	6.914182657912284e-05	0.0013190627338363187	0.587086379936126	0.03340840847515873	0.43211396184069567	0.0013190627338363187	1.0
MD_PhysAct_SedWork_sept23_6.json	0.0031214182689628537	8.91311080081289e-06	0.9818108012197025	0.0024106688412939147	5.463176164632171e-06	1.0086249396072082	0.0015307154510061218	8.179781410213705e-06	1.015711109539363	0.002215451540573078	-0.2949924167522687	-0.0018767840345477603	-0.2382474964459078	0.0015307154510061218	0.00010802469135802467	8.02469135802469e-05	7.564744829716612e-05	0.0010086952599806381	0.7813833276477512	0.03515479749730997	0.4103062290317889	0.0010086952599806381	9.0
MD_PhysAct_SedWork_sept23_7.json	0.0033823322854220667	8.171154262575235e-06	0.9844063627368881	0.0024082030868879667	5.345037119092669e-06	1.0147752374772447	0.00164272232459069	8.120925904217253e-06	1.0085148062826699	0.002022239154871465	-0.3685143196423838	0.00014912987723297277	-0.2611152238501446	0.00164272232459069	0.00010802469135802467	8.02469135802469e-05	7.528301056944059e-05	0.0016427223245906884	0.49713802774001986	0.036128994093165584	0.4105939163666109	0.0016427223245906884	8.0
MD_PhysAct_SedWork_sept23_8.json	0.003523089425908585	8.176902695425263e-06	0.9718777494281631	0.0026639473316568195	5.066794241132488e-06	1.0064583847866801	0.0012294018581986785	9.764786840968913e-06	1.0202699179865484	0.0017202721287851981	-0.4370732036566587	0.0001529165905363538	-0.24542945548835424	0.0012294018581986785	0.00010802469135802467	8.02469135802469e-05	6.381284879928862e-05	0.0008922010121970353	0.7999677969747818	0.03798005610139787	0.39438961125990674	0.0008922010121970353	7.0
MD_PhysAct_SedWork_sept23_9.json	0.0031586401916632876	8.947783828589307e-06	0.9788744786669472	0.0026515924600391603	5.0062049098374525e-06	1.0093572321511988	0.0016115597982808963	7.811806253984093e-06	1.0134939812744201	0.001655716457536963	-0.44224651359218664	0.00012048215518849511	-0.25301537757664283	0.0016115597982808963	0.00010802469135802467	8.02469135802469e-05	7.716070162657868e-05	0.0008878801567704236	0.9819999993914472	0.033372974965751104	0.4217831611034551	0.0008878801567704236	6.0
Trivariate MiXeR estimates for major depression, leisure screen time and sedentary behaviour at work
Parameter estimates for multiple independent MiXeR runs for the "equilibrium" simulated scenario. The numbers 1, 2 and 3 denotes the phenotypes major depression (MD), leisure screen time (Screen) and sedentary behaviour at work (SedWork), respectively.
run_id	p_1	sb2_1	s02_1	p_2	sb2_2	s02_2	p_3	sb2_3	s02_3	p_12	rho_12	rho0_12	rg_12	p_13	rho_13	rho0_13	rg_13	p_23	rho_23	rho0_23	rg_23	p_123	rank_p_proportion_deviation_from_median
MD_Screen_SedWork_sept23_10.json	0.0035949978042612435	7.842320215921083e-06	0.9805464434203844	0.0027528586680112196	1.2435163871054117e-05	0.9862805585288533	0.0013540100560272628	8.836798432662142e-06	1.0234655734714	0.002744921517157193	0.2052440522650837	0.0003236302801541591	0.17908501180196773	0.0013540100560272628	0.00010802469135802467	8.02469135802469e-05	6.629559371395945e-05	0.0011586470589690253	-0.6639425991674367	8.477162672159262e-05	-0.3984545544810726	0.0011586470589690253	1.0
MD_Screen_SedWork_sept23_11.json	0.00342134499301746	8.202522774401819e-06	0.9768922651896832	0.002765014217751914	1.243393959197612e-05	0.9828178905255358	0.0015897011196549771	7.98530924979025e-06	1.016125058052622	0.002755522616388993	0.1953747799341333	0.0012176359379567072	0.17503518705673785	0.0015897011196549771	0.00010802469135802467	8.02469135802469e-05	7.363466915610696e-05	0.0013543517247003912	-0.5902907751977553	8.386504634556071e-05	-0.3813212754505525	0.0013543517247003912	12.0
MD_Screen_SedWork_sept23_12.json	0.003187663208457427	8.696188440997347e-06	0.9767613067598617	0.002958167626108229	1.1644913740804954e-05	0.9807864662787815	0.0012989208827760047	9.086041996532932e-06	1.0255256507751285	0.002686775641300498	0.1873672255265845	0.00791587671619991	0.1639371660761675	0.0012409548518393246	0.00010925873538088371	7.941360813189699e-05	6.663226654555383e-05	0.0008265513671614686	-0.877805116817913	-0.0007517811098014086	-0.3701393152425223	0.0007685853362247888	2.0
MD_Screen_SedWork_sept23_1.json	0.0033853972191977295	8.177640212956001e-06	0.9790458448977173	0.0028727562040528473	1.1884308702743884e-05	0.9881385963512943	0.0014396629442545103	8.812803080560917e-06	1.0117791485011438	0.00254582505354678	0.2091800166951012	0.00037573044150489987	0.17076330325009098	0.0014396629442545103	0.0005246913580246914	8.02469135802469e-05	0.0003421602131624468	0.0012696716173369032	-0.6039505921188111	7.370539853519152e-05	-0.37706222324842636	0.0012696716173369032	4.0
MD_Screen_SedWork_sept23_2.json	0.003748128880649988	7.691402829872207e-06	0.9707416393519279	0.0028527608822718777	1.2246084281971763e-05	0.9734069622648481	0.00145602995781656	8.801215797066546e-06	1.0131832384099764	0.002843540865302797	0.1831002167499306	0.0016703806783136903	0.15922394835433307	0.00145602995781656	0.00010802469135802467	8.02469135802469e-05	6.732880890690057e-05	0.0014439658658218933	-0.45991280806588064	-0.011235623817434363	-0.3258476480666114	0.0014439658658218933	7.0
MD_Screen_SedWork_sept23_3.json	0.0034535365936659377	8.16587197795081e-06	0.977665795810117	0.0029090688630028813	1.1978045672752596e-05	0.9778788529749419	0.001464426418158604	8.767176341816708e-06	1.0164139143238182	0.0025369693517258624	0.21744297150236697	0.00039244820374559184	0.17404099720290395	0.001464426418158604	0.00010802469135802467	8.02469135802469e-05	7.034363076414407e-05	0.001464426418158604	-0.5310231360693429	0.0004773137773292661	-0.3767647119620189	0.001464426418158604	9.0
MD_Screen_SedWork_sept23_4.json	0.003334708255641119	8.491394253612559e-06	0.9790783619348515	0.002996700223039632	1.1373994104752361e-05	0.9881033510564151	0.001289259986570152	9.570664763078273e-06	1.0200853041459637	0.002737783109345657	0.20159255147533162	0.00111801422283318	0.1745914407911498	0.0012432470021182219	0.00011333373096848171	7.914496977516337e-05	6.795437654263565e-05	0.0008231437589660189	-0.8941301307960695	-0.0011433676533435706	-0.37444196680453407	0.0007771307745140887	3.0
MD_Screen_SedWork_sept23_5.json	0.003241207506166024	8.542558294639454e-06	0.9802450059986301	0.0031076658072137628	1.0951227143129378e-05	0.9881164284008737	0.0013069822590329734	9.758451932720273e-06	1.0157720897601212	0.0030238714491608427	0.17317727661916718	0.001186443648259677	0.16499989105260862	0.0010144230468841198	0.0001050690035402948	8.410775597936815e-05	5.178517601264013e-05	0.00087584754202067	-0.8659253245108258	0.0	-0.3763197015109892	0.0007970869898789385	11.0
MD_Screen_SedWork_sept23_6.json	0.003111509899300444	8.88101248818567e-06	0.9835135470714509	0.0028536028543144545	1.2111162020677422e-05	0.9836787297885652	0.0016778170849641768	7.5245284422020616e-06	1.0156518899037135	0.0024306918282401124	0.19964798124770095	0.000467035088166078	0.1628592630352344	0.0015650378335162706	-0.021338536684170968	-0.0032299379209711197	-0.014616102326653984	0.0009001377389238359	-0.9243470537727504	8.641803337935425e-05	-0.38025502327300253	0.0008842197624559388	10.0
MD_Screen_SedWork_sept23_7.json	0.0032692388559952957	8.441915952367292e-06	0.9839947995943555	0.0028187380726541937	1.2350063402251125e-05	0.9816718625707901	0.0016290093313774381	8.1390163648805e-06	1.0094104627935074	0.0025695475716039718	0.19493461246924862	0.0017012926492500154	0.1650041756329032	0.0015249248278553713	0.00010426698639264987	7.78214402736353e-05	6.889855994045253e-05	0.0008688906205140321	-0.9145420812043086	2.3710755963879838e-05	-0.3708340941769927	0.0008252335434640472	5.0
MD_Screen_SedWork_sept23_8.json	0.0035013298945349293	8.254404877979246e-06	0.970570503813809	0.0029953988158674645	1.1426303092037139e-05	0.9859594587556515	0.001258809578480321	9.493390371316426e-06	1.0217484708956839	0.002986497480335785	0.17748934604680588	0.0018435932043770532	0.16367810908443045	0.001258809578480321	0.00010802469135802467	8.02469135802469e-05	6.477188522859722e-05	0.000846461505078084	-0.907020879051649	3.966440204617876e-05	-0.39538223343680956	0.000846461505078084	8.0
MD_Screen_SedWork_sept23_9.json	0.0031877058001021598	8.914003706464533e-06	0.9773645507941504	0.0030184904425552346	1.134070610232892e-05	0.9842961591440778	0.001369672966757444	8.950832706794256e-06	1.018582134587544	0.002467370729592871	0.21826478709318214	9.397194192352121e-05	0.1736137291579066	0.001369672966757444	0.00010802469135802467	8.02469135802469e-05	7.080963567785637e-05	0.001201049885919365	-0.6535717176657916	2.1334839346360654e-05	-0.38605657390688397	0.001201049885919365	6.0

## Sheet: Table S4
Table S4. Trivariate MiXeR estimates for schizophreni and two lifestyle factors
Trivariate MiXeR estimates for schizophrenia, meat consumption and healthy food intake
Parameter estimates for multiple independent MiXeR runs for the "equilibrium" simulated scenario. The numbers 1, 2 and 3 denotes the phenotypes schizophrenia (SCZ), meat consumption (Meat) and healthy food intake (HealthyFood), respectively. Abbreviations: p_ , polygenicity of the trait or shared component where more than one trait is indicated; sb2_ , discoverability of the trait; prop_ , propor…
run_id	p_1	sb2_1	s02_1	p_2	sb2_2	s02_2	p_3	sb2_3	s02_3	p_12	rho_12	rho0_12	rg_12	p_13	rho_13	rho0_13	rg_13	p_23	rho_23	rho0_23	rg_23	p_123	rank_p_proportion_deviation_from_median
scz_meat_HealthyFood_sept23_10.json	0.002484536596139765	6.533371216306149e-05	0.9891933775346451	0.002185959340939755	1.3080832925870453e-05	0.8961139010866195	0.0025876343757702193	1.0087079577649005e-05	0.8000024961926936	0.0018624662814963177	-0.16681265288917374	-0.0003531768631653496	-0.13331335838843883	0.002027511610087415	0.1631280068418226	0.0006397089103920832	0.13044208277959293	0.001880036989372622	-0.0003315294236811252	0.00048905977830696	-0.00026206919629438865	0.001613417597690683	12.0
scz_meat_HealthyFood_sept23_11.json	0.0024771391356411465	6.537931624883967e-05	0.9870891281050682	0.001983866959410337	1.4202045475267314e-05	0.9013240922276294	0.002425611695074165	1.0810815419963356e-05	0.8000132577444666	0.0017516719612752304	-0.17907761038967163	0.0011951072422675146	-0.1415020058816277	0.0018657488974496029	0.1652990243301084	-0.00014851689216855416	0.12581651299351146	0.0017418330046373033	-0.00027882747629259764	0.00042112322786861485	-0.00022139875385281569	0.0015241056299486484	3.0
scz_meat_HealthyFood_sept23_12.json	0.002392891335557976	6.75251389068291e-05	0.9943375803942058	0.002367259004607845	1.2441947405685489e-05	0.8887365459664341	0.002557543942749323	1.0231276781838386e-05	0.8	0.001871085063184959	-0.17160296764871957	-0.00010836828310699609	-0.13490683350702862	0.002012900910026827	0.16749917984204044	0.00010708815828729134	0.13628938767279378	0.00197136351826802	-0.0003848442834707308	0.0005527998773512382	-0.00030833108729898983	0.0017611782452148603	9.0
scz_meat_HealthyFood_sept23_1.json	0.002492676375206487	6.528788822136133e-05	0.9900568812719156	0.002074583439503519	1.3844705207817204e-05	0.8963833742105729	0.002526641357180717	1.0442761641526638e-05	0.8	0.001692819000830133	-0.18453941658858747	0.0009913890182199295	-0.13737296315610684	0.0018633324436339888	0.18009724483611764	0.00042921281764596547	0.1337188600703163	0.001893614273529622	9.054881795849831e-06	0.0004945904114622918	7.48922796256914e-06	0.001593759777046638	1.0
scz_meat_HealthyFood_sept23_2.json	0.002448646539914527	6.76675914196976e-05	0.9846727669588781	0.0021943242553482557	1.3159202165934727e-05	0.8932390982703702	0.002708453621971878	9.642600478970255e-06	0.8000934622909158	0.0017724823362708592	-0.16560686164743496	-0.00029771470761655354	-0.12663296958839407	0.002113874204659347	0.1622052151653378	1.3344523095056277e-05	0.133143571061203	0.0019391613748885152	0.001139530897360711	0.006539509047361722	0.0009064189025004206	0.0017542100304600867	6.0
scz_meat_HealthyFood_sept23_3.json	0.0025133394226974685	6.567841343750988e-05	0.9832336601342846	0.002137864247564013	1.3201016073247467e-05	0.8978879074615829	0.002600230932576034	1.008056519942689e-05	0.8000142079062417	0.0017782410627372011	-0.16993599937032783	-0.0002421764151196492	-0.1303648143876765	0.0016679087284685752	0.2024504819275828	0.0003495325164250456	0.13208684428525178	0.001967430635262315	-0.0017211017549422299	0.0058784984080949305	-0.0014361835717855958	0.0016078074504355026	7.0
scz_meat_HealthyFood_sept23_4.json	0.002383025025284572	6.70210977987091e-05	0.9975873144506997	0.0020708613090457007	1.3918915176772079e-05	0.8941202263423792	0.002336993321783539	1.1207127068994215e-05	0.8001789764508758	0.001649194692766201	-0.20118775889099855	0.008836876948538411	-0.1493597826161507	0.0016770604363594997	0.18477253865442944	-0.0003761874198276176	0.1313085791952998	0.0017039148714593617	0.00023277248918923061	0.00026093255389389035	0.0001802915205404905	0.001516486882158689	11.0
scz_meat_HealthyFood_sept23_5.json	0.0023442407240984544	6.907602649380101e-05	0.9929669431552466	0.0019027840733528598	1.4837034316810168e-05	0.9000648594907651	0.0025427960453238817	1.0307222360558343e-05	0.8000010192275686	0.0015375452606297493	-0.1871391709827519	0.0008960140952543326	-0.13623752749708992	0.0018499686944767498	0.17412626649739157	0.00010919240861149485	0.13193857851007623	0.0017705854926152714	9.520149121700647e-05	0.005249914900297747	7.663199556931037e-05	0.0014308442394376966	4.0
scz_meat_HealthyFood_sept23_6.json	0.002325978983885878	6.952761419527556e-05	0.9912833605623239	0.002086064629913026	1.3396120869100776e-05	0.8997260800072666	0.002565061575272885	1.0232234521870687e-05	0.8020587161083519	0.0016355227363187867	-0.18676710409793393	0.001404890386978039	-0.13867245297466413	0.0018298814801786184	0.17838886674084986	0.00015611765628697653	0.13364075411316173	0.001857431880174162	-0.0006920996011401179	0.000777249800924699	-0.0005557362382660185	0.0016355227363187867	2.0
scz_meat_HealthyFood_sept23_7.json	0.002403965340505981	6.752803772153188e-05	0.9908590479251931	0.002148411824703921	1.33910991709883e-05	0.8952210003360801	0.0025181462304590735	1.0377084114125811e-05	0.8003826757779365	0.0016903508260766972	-0.1746020470542224	-9.232917395380762e-05	-0.12986834717896092	0.0018220623861454604	0.17692085122660728	-0.00019259391227485412	0.13102002832804568	0.002148411824703921	6.0699588477366225e-05	0.0006995884773662552	5.6066576795214925e-05	0.0016903508260766972	8.0
scz_meat_HealthyFood_sept23_8.json	0.0023904432997375177	6.835680356203125e-05	0.9896403654947791	0.0021902719222678868	1.3340700173150537e-05	0.8899449998384796	0.00234648797844797	1.1184997599193237e-05	0.8003784893353771	0.0018749649376621224	-0.15846255567155929	-8.914174338634247e-05	-0.12984689391355844	0.001679452045568806	0.1841553630298134	0.00039194156404908037	0.1305880955969719	0.0019252340544620354	0.00013566337081603733	0.0004978526367824276	0.00011520941041146287	0.0016144711787457195	10.0
scz_meat_HealthyFood_sept23_9.json	0.0024828196064421723	6.568164071448492e-05	0.9922449873819328	0.0021211334759508337	1.3876536243683182e-05	0.8887473764900655	0.0026026734896928963	1.0140780066503918e-05	0.8	0.0016150870733346076	-0.14569306305554458	-0.00015430908756415261	-0.1025364395457558	0.0018027690879695627	0.19719294345000302	-6.156670765229119e-05	0.13984567673768553	0.0020377175057914826	0.00038631658261028846	0.0006497901060933313	0.000335037549676651	0.0016150870733346076	5.0
Trivariate MiXeR estimates for schizophrenia, moderate-to-vigorous physical activity and healthy food intake
Parameter estimates for multiple independent MiXeR runs for the "equilibrium" simulated scenario. The numbers 1, 2 and 3 denotes the phenotypes schizophrenia (SCZ), moderate-to-vigorous physical activity (PhysAct) and healthy food intake (HealthyFood), respectively.
run_id	p_1	sb2_1	s02_1	p_2	sb2_2	s02_2	p_3	sb2_3	s02_3	p_12	rho_12	rho0_12	rg_12	p_13	rho_13	rho0_13	rg_13	p_23	rho_23	rho0_23	rg_23	p_123	rank_p_proportion_deviation_from_median
scz_PhysAct_HealthyFood_sept23_10.json	0.0023691459531271766	6.883135017839212e-05	0.9902475473289296	0.0023992719961763173	5.563588966408575e-06	1.0097552185375742	0.0025952658771118383	1.0033183951660047e-05	0.8009317617345442	0.0012385701075698916	0.00016361300006398875	4.653422135746254e-05	8.499683445128734e-05	0.0019271784056955617	0.17225501563372989	8.124326020796423e-05	0.13387730473545326	0.0009373208708496069	0.7243822433802052	0.11577238926122696	0.27209803942731503	0.0008501593462932928	10.0
scz_PhysAct_HealthyFood_sept23_11.json	0.0023894538277953836	6.797974323361486e-05	0.9919196688524123	0.0031954331963095282	4.254937455781054e-06	1.0060243481439	0.0025141610573182183	1.0420709383851145e-05	0.8002300098631064	0.0015674273062683262	0.00011468098591453365	8.411148426504711e-05	6.505259618817657e-05	0.0018859225684503735	0.16251759331922375	-0.00017945765676015144	0.12504846670642655	0.0011077497819675809	0.6507448710265086	0.11708779802191889	0.2543261448443878	0.0010638960469233165	11.0
scz_PhysAct_HealthyFood_sept23_12.json	0.0024489509074142927	6.687963621590833e-05	0.9867911991982998	0.002487042733370994	5.5004297629021715e-06	1.0020964624217756	0.0023884753899417284	1.1013428322865773e-05	0.8000895274955068	0.001719549163104532	-0.0008946666862355753	-0.0077786754406500135	-0.000623367563080086	0.0016730385985538408	0.17046990568761541	0.0007400679703710076	0.11792428631153219	0.0009882746878420053	0.6681789963382503	0.11101437753526348	0.27093710299852836	0.0009436368542440801	2.0
scz_PhysAct_HealthyFood_sept23_1.json	0.002478481954352215	6.566558518267184e-05	0.9888621965134003	0.0026976937318917617	5.064752006713633e-06	1.003613729584974	0.0026214644135737824	9.994698547246797e-06	0.8000118329015404	0.0019296800879744758	0.00010489968743110793	7.710088647789759e-05	7.828351318634491e-05	0.0017005040610342333	0.2027553055373645	0.00023135019755205426	0.13526487541923374	0.0011972619976697507	0.5863128465014795	0.11421526126876876	0.2639674050277493	0.001151702194656494	6.0
scz_PhysAct_HealthyFood_sept23_2.json	0.002553191599427131	6.453921540340198e-05	0.9854267178308679	0.002560240130478783	5.190896518299143e-06	1.0103728844238913	0.0024496777615897716	1.064515030774436e-05	0.8	0.0016544758174523565	0.0013409325283838694	-0.009187943139199647	0.0008677313655244207	0.0017654637299342052	0.17938710098115138	0.0009504861146308745	0.12663502135535626	0.0009810451394738618	0.7461706337896279	0.1104486188231177	0.2923023542725261	0.0008667479479594309	3.0
scz_PhysAct_HealthyFood_sept23_3.json	0.0025294153613773297	6.462471092238977e-05	0.990201775631863	0.00258955530377737	5.21671653474196e-06	1.0072028765293646	0.0025210535160103196	1.0331962620750231e-05	0.8000121650946811	0.0018823678494066692	0.00011148231489886611	8.051001503881118e-05	8.199508182123813e-05	0.0017981714940065612	0.1743294508079355	0.00045547690022652377	0.12413686185098252	0.001370128461253033	0.5736426619320996	0.1158054062964908	0.3076090459095514	0.001151123982035901	12.0
scz_PhysAct_HealthyFood_sept23_4.json	0.002436534481760124	6.63320089763136e-05	0.9961669615822958	0.0028933905960596136	4.694601169293979e-06	1.0027591604677815	0.002500691686601345	1.0492692419144457e-05	0.8001340380105192	0.0016919403289469281	-0.004541683258618001	-0.008736746344413012	-0.002894090258609691	0.0016665876378498456	0.19320630926696206	-0.00011620672326397415	0.13044670224827468	0.0011792177680212638	0.5733491519998353	0.11961156696652615	0.2513504001136744	0.0009219934850366492	7.0
scz_PhysAct_HealthyFood_sept23_5.json	0.0024848622181461106	6.549592431415527e-05	0.9904448241959631	0.00252329664639444	5.365870857838263e-06	1.00546656774108	0.002566228142105282	1.020946553377167e-05	0.8002484235708627	0.001656308360887494	0.0031221190984769406	-0.007647511036749415	0.002065167816738226	0.0018290058259081443	0.1629355690154753	-0.00019357047727733975	0.11801363905710238	0.0010824138766483012	0.5895657017129945	0.11833413135462294	0.250780506227457	0.0010004519686495274	1.0
scz_PhysAct_HealthyFood_sept23_6.json	0.002391734187734216	6.799535183241661e-05	0.9949829869598149	0.0027746632226620395	4.811392620124795e-06	1.0101186302731882	0.002469937360871604	1.0631055380316015e-05	0.8000820031246261	0.0014512972262028865	0.00010186952417827367	8.22946416821868e-05	5.739037311275458e-05	0.0018976155951791421	0.15907845230236112	6.545470964976595e-05	0.12419959293917886	0.000957324980884737	0.7042232615744953	0.11258399660176095	0.2575263363828013	0.0009571786336478129	8.0
scz_PhysAct_HealthyFood_sept23_7.json	0.0024355751935834537	6.66539937358937e-05	0.9930579243154609	0.0023205064335662675	5.76509933578356e-06	1.0108265958735942	0.002553540522886065	1.0282496892451553e-05	0.8000111051183025	0.0016272199885845994	0.0029531145702203633	-0.006981001172900396	0.002021316901051015	0.001728275716266674	0.18012255096334043	-0.00012389522487096563	0.12482712517044317	0.0009456207653264709	0.6826703137745215	0.11121490003279737	0.2651949518675115	0.00091992051126782	4.0
scz_PhysAct_HealthyFood_sept23_8.json	0.002339929350691345	6.867240204335184e-05	0.9973495264320249	0.0024403679454669566	5.376311916317141e-06	1.011098476001727	0.0025084768618856643	1.0524170583191662e-05	0.8	0.0015446124339340143	0.00020770162285937158	-0.0005920444854087028	0.0001342549749835256	0.0016578451822912602	0.1755234289784999	5.548776066208053e-05	0.1201081959728711	0.0010787605020425109	0.5699205548983473	0.11853862419290755	0.2484887043957589	0.0009864256494851284	5.0
scz_PhysAct_HealthyFood_sept23_9.json	0.0024474278197284907	6.663414061920543e-05	0.9908448294796673	0.0025623610260142203	5.250136725469658e-06	1.010029972203029	0.002457119560963439	1.0662006181518968e-05	0.8	0.001774284556253075	9.823985810619335e-05	8.324935273301499e-05	6.960427155767661e-05	0.001834283406632014	0.16693596431691377	-0.0008436732227183087	0.1248671664886642	0.0011924366109671634	0.6155920950270494	0.10963162211006547	0.2925465839216754	0.001161140143156598	9.0
Trivariate MiXeR estimates for schizophrenia, leisure screen time and healthy food intake
Parameter estimates for multiple independent MiXeR runs for the "equilibrium" simulated scenario. The numbers 1, 2 and 3 denotes the phenotypes schizophrenia (SCZ), leisure screen time (Screen) and healthy food intake (HealthyFood), respectively.
run_id	p_1	sb2_1	s02_1	p_2	sb2_2	s02_2	p_3	sb2_3	s02_3	p_12	rho_12	rho0_12	rg_12	p_13	rho_13	rho0_13	rg_13	p_23	rho_23	rho0_23	rg_23	p_123	rank_p_proportion_deviation_from_median
scz_Screen_HealthyFood_sept23_10.json	0.002370271363788532	6.884416696521668e-05	0.9897994136289522	0.003070422832792923	1.1176660658208908e-05	0.9883080802322174	0.0026186636986416994	9.971867586244555e-06	0.8005560588207856	0.0018336378080124752	-0.10284327773758613	0.0016169058442061634	-0.06990227922172715	0.001853334233756589	0.17460093044171152	-3.084292620997956e-05	0.12988571900910265	0.0013531026881713074	-0.6197084888565907	-0.07339381288380262	-0.29571901071760087	0.0013190967157014572	4.0
scz_Screen_HealthyFood_sept23_11.json	0.0023894538277953836	6.797974323361486e-05	0.9919196688524123	0.002857672502725785	1.1979568179451013e-05	0.9950134716708201	0.0025141610573182183	1.0420709383851145e-05	0.8002300098631064	0.0019470278475995147	-0.1084040318999184	0.0023345645044702047	-0.08077222548953351	0.0015913757152488889	0.16789757875927133	-0.00018865668476009614	0.10901124270722012	0.0012949378865513457	-0.6205239679779981	-0.07564267169827663	-0.2997814271493652	0.0011489497350530193	1.0
scz_Screen_HealthyFood_sept23_12.json	0.0024489509074142927	6.687963621590833e-05	0.9867911991982998	0.002862868388950724	1.1959321255969636e-05	0.991215113439798	0.0023884753899417284	1.1013428322865773e-05	0.8000895274955068	0.0019067515795623937	-0.11246196769169607	0.0011987241657093223	-0.08098583447702988	0.0016435470290956356	0.15974218259655948	0.0007162695791145531	0.10855537318537344	0.001104211657504515	-0.8284457265697268	-0.04831173504711625	-0.34982860063364823	0.0011013477012437368	3.0
scz_Screen_HealthyFood_sept23_1.json	0.0024514772396869917	6.632228827773882e-05	0.9896115523606179	0.0028621555089931206	1.1740604502173673e-05	0.9984291642733655	0.0026112918486139265	1.005701602780952e-05	0.8	0.0018184333143048356	-0.11060261688893025	0.0014617142087636366	-0.07592804815713454	0.0015572462332660785	0.1867465543851717	0.0003626766405314359	0.11493922044849383	0.0010369531537139228	-0.7824823379865625	-0.0807600780599391	-0.296796900022294	0.0010369531537139228	10.0
scz_Screen_HealthyFood_sept23_2.json	0.002504901283568215	6.487966744248931e-05	0.992107388741831	0.0028755541562525805	1.1919152790451112e-05	0.9925176064673829	0.0025197173621282916	1.036384974898348e-05	0.8	0.001685930443686927	-0.10792972650060044	0.0016641260255956195	-0.06779921199942683	0.0017544152849009956	0.17840755310021794	-2.2272365579527008e-05	0.12458748451301793	0.0009985723012638456	-0.8766085682201396	-0.0634682499179003	-0.3251985022170317	0.0009354444450197079	9.0
scz_Screen_HealthyFood_sept23_3.json	0.002520530840171337	6.46370214547196e-05	0.9911042035343387	0.003058383909535752	1.12705747562258e-05	0.9858315949290046	0.0025413780129100267	1.0261232794203155e-05	0.8	0.002268608286040291	-0.11051008269662926	0.0019907187973974704	-0.09029618669931719	0.0016147674179886095	0.19047501100915065	0.0003190687894025984	0.1215254794726401	0.0014754946490200004	-0.5596769738802871	-0.06905350667284929	-0.29620640434225	0.0013628448638575627	7.0
scz_Screen_HealthyFood_sept23_4.json	0.002436534481760124	6.63320089763136e-05	0.9961669615822958	0.002876275606434613	1.1860797212916732e-05	0.9893933659596765	0.002500691686601345	1.0492692419144457e-05	0.8001340380105192	0.0017674565428350746	-0.1037802965192181	0.0017242291231604858	-0.06928865349833206	0.0016400815878593069	0.1882379747243973	-0.00011658997272183485	0.1250709183019874	0.0010124650881379784	-0.887328001842294	-0.06854303484617603	-0.33498003188470743	0.0009710036489342575	8.0
scz_Screen_HealthyFood_sept23_5.json	0.0024848622181461106	6.549592431415527e-05	0.9904448241959631	0.002944317556059421	1.1469462130230764e-05	0.9989584028780963	0.002566228142105282	1.020946553377167e-05	0.8002484235708627	0.0020128802875175886	-0.09366572591538185	0.0013886450230282872	-0.06970359367573252	0.0017104039815792535	0.1548630660051879	-0.0001935171058758337	0.10489330369550681	0.0013438201139055318	-0.6267536906418277	-0.07026401449784454	-0.3064065756604189	0.0012384220509507314	2.0
scz_Screen_HealthyFood_sept23_6.json	0.0024041953541541956	6.851827246253204e-05	0.9852441370249625	0.0027624509698944374	1.2366867088092346e-05	0.9941069224434735	0.0024116583209178857	1.0904691088084443e-05	0.8007317428788936	0.0021963761422213427	-0.10567474051978613	0.0014200555438331024	-0.0900628615578868	0.0014746023781363284	0.18323755900051045	-0.0005491096700627299	0.11221390139255037	0.001284438725680623	-0.6127210946432793	-0.0700356873467394	-0.3049095627822627	0.001266783166203476	6.0
scz_Screen_HealthyFood_sept23_7.json	0.0024355751935834537	6.66539937358937e-05	0.9930579243154609	0.0028610811669741863	1.2239786460170035e-05	0.9830923920500038	0.002553540522886065	1.0282496892451553e-05	0.8000111051183025	0.002287700320880423	-0.09930614392162623	0.0021281166981264293	-0.08606159509933389	0.002079918547301029	0.17245894944612336	-0.00011952185614985023	0.14383345601134603	0.0023258555062821615	-0.3779544947660645	-0.050882619638288426	-0.32522639019419364	0.002079918547301029	12.0
scz_Screen_HealthyFood_sept23_8.json	0.002485331323917893	6.533151694010682e-05	0.9910898705459076	0.0029275582972244545	1.1872098509581691e-05	0.9866635912112459	0.0023998378137698485	1.0857265086132539e-05	0.8	0.002082420503517928	-0.10727258899238667	0.002334518842566806	-0.08281562251241956	0.001655556443618315	0.1674230856980357	-0.0007405506836299653	0.11349487243666859	0.0013305476227343555	-0.6942487164257993	-0.059014008736611896	-0.3484992010004945	0.001262763010156394	5.0
scz_Screen_HealthyFood_sept23_9.json	0.0024509213861043655	6.664339725842671e-05	0.9896206716798059	0.002933393549325873	1.1931510750326364e-05	0.9836008328420502	0.002457119560963439	1.0662006181518968e-05	0.8	0.0018215622483520606	-0.10986005174411298	0.001939650382533634	-0.07463352587151909	0.0014531424233298834	0.1713261796809773	-0.0009213460488229488	0.10145047326653972	0.0008280970466865908	-0.9340151085595867	-0.06441828922067677	-0.2880957331621284	0.0008255060868722413	11.0
Trivariate MiXeR estimates for schizophrenia, healthy food intake and sedentary behaviour at work
Parameter estimates for multiple independent MiXeR runs for the "equilibrium" simulated scenario. The numbers 1, 2 and 3 denotes the phenotypes schizophrenia (SCZ), healthy food intake (HealthyFood) and sedentary behaviour at work (SedWork), respectively.
run_id	p_1	sb2_1	s02_1	p_2	sb2_2	s02_2	p_3	sb2_3	s02_3	p_12	rho_12	rho0_12	rg_12	p_13	rho_13	rho0_13	rg_13	p_23	rho_23	rho0_23	rg_23	p_123	rank_p_proportion_deviation_from_median
scz_Screen_HealthyFood_sept23_10.json	0.002370271363788532	6.884416696521668e-05	0.9897994136289522	0.003070422832792923	1.1176660658208908e-05	0.9883080802322174	0.0026186636986416994	9.971867586244555e-06	0.8005560588207856	0.0018336378080124752	-0.10284327773758613	0.0016169058442061634	-0.06990227922172715	0.001853334233756589	0.17460093044171152	-3.084292620997956e-05	0.12988571900910265	0.0013531026881713074	-0.6197084888565907	-0.07339381288380262	-0.29571901071760087	0.0013190967157014572	4.0
scz_Screen_HealthyFood_sept23_11.json	0.0023894538277953836	6.797974323361486e-05	0.9919196688524123	0.002857672502725785	1.1979568179451013e-05	0.9950134716708201	0.0025141610573182183	1.0420709383851145e-05	0.8002300098631064	0.0019470278475995147	-0.1084040318999184	0.0023345645044702047	-0.08077222548953351	0.0015913757152488889	0.16789757875927133	-0.00018865668476009614	0.10901124270722012	0.0012949378865513457	-0.6205239679779981	-0.07564267169827663	-0.2997814271493652	0.0011489497350530193	1.0
scz_Screen_HealthyFood_sept23_12.json	0.0024489509074142927	6.687963621590833e-05	0.9867911991982998	0.002862868388950724	1.1959321255969636e-05	0.991215113439798	0.0023884753899417284	1.1013428322865773e-05	0.8000895274955068	0.0019067515795623937	-0.11246196769169607	0.0011987241657093223	-0.08098583447702988	0.0016435470290956356	0.15974218259655948	0.0007162695791145531	0.10855537318537344	0.001104211657504515	-0.8284457265697268	-0.04831173504711625	-0.34982860063364823	0.0011013477012437368	3.0
scz_Screen_HealthyFood_sept23_1.json	0.0024514772396869917	6.632228827773882e-05	0.9896115523606179	0.0028621555089931206	1.1740604502173673e-05	0.9984291642733655	0.0026112918486139265	1.005701602780952e-05	0.8	0.0018184333143048356	-0.11060261688893025	0.0014617142087636366	-0.07592804815713454	0.0015572462332660785	0.1867465543851717	0.0003626766405314359	0.11493922044849383	0.0010369531537139228	-0.7824823379865625	-0.0807600780599391	-0.296796900022294	0.0010369531537139228	10.0
scz_Screen_HealthyFood_sept23_2.json	0.002504901283568215	6.487966744248931e-05	0.992107388741831	0.0028755541562525805	1.1919152790451112e-05	0.9925176064673829	0.0025197173621282916	1.036384974898348e-05	0.8	0.001685930443686927	-0.10792972650060044	0.0016641260255956195	-0.06779921199942683	0.0017544152849009956	0.17840755310021794	-2.2272365579527008e-05	0.12458748451301793	0.0009985723012638456	-0.8766085682201396	-0.0634682499179003	-0.3251985022170317	0.0009354444450197079	9.0
scz_Screen_HealthyFood_sept23_3.json	0.002520530840171337	6.46370214547196e-05	0.9911042035343387	0.003058383909535752	1.12705747562258e-05	0.9858315949290046	0.0025413780129100267	1.0261232794203155e-05	0.8	0.002268608286040291	-0.11051008269662926	0.0019907187973974704	-0.09029618669931719	0.0016147674179886095	0.19047501100915065	0.0003190687894025984	0.1215254794726401	0.0014754946490200004	-0.5596769738802871	-0.06905350667284929	-0.29620640434225	0.0013628448638575627	7.0
scz_Screen_HealthyFood_sept23_4.json	0.002436534481760124	6.63320089763136e-05	0.9961669615822958	0.002876275606434613	1.1860797212916732e-05	0.9893933659596765	0.002500691686601345	1.0492692419144457e-05	0.8001340380105192	0.0017674565428350746	-0.1037802965192181	0.0017242291231604858	-0.06928865349833206	0.0016400815878593069	0.1882379747243973	-0.00011658997272183485	0.1250709183019874	0.0010124650881379784	-0.887328001842294	-0.06854303484617603	-0.33498003188470743	0.0009710036489342575	8.0
scz_Screen_HealthyFood_sept23_5.json	0.0024848622181461106	6.549592431415527e-05	0.9904448241959631	0.002944317556059421	1.1469462130230764e-05	0.9989584028780963	0.002566228142105282	1.020946553377167e-05	0.8002484235708627	0.0020128802875175886	-0.09366572591538185	0.0013886450230282872	-0.06970359367573252	0.0017104039815792535	0.1548630660051879	-0.0001935171058758337	0.10489330369550681	0.0013438201139055318	-0.6267536906418277	-0.07026401449784454	-0.3064065756604189	0.0012384220509507314	2.0
scz_Screen_HealthyFood_sept23_6.json	0.0024041953541541956	6.851827246253204e-05	0.9852441370249625	0.0027624509698944374	1.2366867088092346e-05	0.9941069224434735	0.0024116583209178857	1.0904691088084443e-05	0.8007317428788936	0.0021963761422213427	-0.10567474051978613	0.0014200555438331024	-0.0900628615578868	0.0014746023781363284	0.18323755900051045	-0.0005491096700627299	0.11221390139255037	0.001284438725680623	-0.6127210946432793	-0.0700356873467394	-0.3049095627822627	0.001266783166203476	6.0
scz_Screen_HealthyFood_sept23_7.json	0.0024355751935834537	6.66539937358937e-05	0.9930579243154609	0.0028610811669741863	1.2239786460170035e-05	0.9830923920500038	0.002553540522886065	1.0282496892451553e-05	0.8000111051183025	0.002287700320880423	-0.09930614392162623	0.0021281166981264293	-0.08606159509933389	0.002079918547301029	0.17245894944612336	-0.00011952185614985023	0.14383345601134603	0.0023258555062821615	-0.3779544947660645	-0.050882619638288426	-0.32522639019419364	0.002079918547301029	12.0
scz_Screen_HealthyFood_sept23_8.json	0.002485331323917893	6.533151694010682e-05	0.9910898705459076	0.0029275582972244545	1.1872098509581691e-05	0.9866635912112459	0.0023998378137698485	1.0857265086132539e-05	0.8	0.002082420503517928	-0.10727258899238667	0.002334518842566806	-0.08281562251241956	0.001655556443618315	0.1674230856980357	-0.0007405506836299653	0.11349487243666859	0.0013305476227343555	-0.6942487164257993	-0.059014008736611896	-0.3484992010004945	0.001262763010156394	5.0
scz_Screen_HealthyFood_sept23_9.json	0.0024509213861043655	6.664339725842671e-05	0.9896206716798059	0.002933393549325873	1.1931510750326364e-05	0.9836008328420502	0.002457119560963439	1.0662006181518968e-05	0.8	0.0018215622483520606	-0.10986005174411298	0.001939650382533634	-0.07463352587151909	0.0014531424233298834	0.1713261796809773	-0.0009213460488229488	0.10145047326653972	0.0008280970466865908	-0.9340151085595867	-0.06441828922067677	-0.2880957331621284	0.0008255060868722413	11.0
Trivariate MiXeR estimates for schizophrenia, moderate-to-vigorous physical activity and meat consumption
Parameter estimates for multiple independent MiXeR runs for the "equilibrium" simulated scenario. The numbers 1, 2 and 3 denotes the phenotypes schizophrenia (SCZ), moderate-to-vigorous physical activity (PhysAct) and meat consumption (Meat), respectively.
run_id	p_1	sb2_1	s02_1	p_2	sb2_2	s02_2	p_3	sb2_3	s02_3	p_12	rho_12	rho0_12	rg_12	p_13	rho_13	rho0_13	rg_13	p_23	rho_23	rho0_23	rg_23	p_123	rank_p_proportion_deviation_from_median
scz_PhysAct_meat_sept23_10.json	0.0023691459531271766	6.883135017839212e-05	0.9902475473289296	0.0023992719961763173	5.563588966408575e-06	1.0097552185375742	0.002073904832125123	1.373556928470736e-05	0.8956570746106312	0.0012715899817386655	0.00017510389559167978	4.61532229919143e-05	9.339147936961704e-05	0.0013471032324900395	-0.1795747253180094	-0.00020717484196650158	-0.10913291836999023	0.00028810033414781777	-0.8809516787545528	-0.022050713026007654	-0.11377889069169254	0.00024954726110152845	5.0
scz_PhysAct_meat_sept23_11.json	0.0023894538277953836	6.797974323361486e-05	0.9919196688524123	0.0031954331963095282	4.254937455781054e-06	1.0060243481439	0.0020844752763982586	1.3610040128055992e-05	0.8974490280134657	0.001616421791521255	0.00011116695309433238	8.23744119626743e-05	6.503036721862155e-05	0.0013455929151798198	-0.20096507795871565	0.0011693906395584604	-0.1211676240652131	0.0005851079111531313	-0.791428637104468	3.575393927772929e-05	-0.179425632320321	0.0005725608789056913	2.0
scz_PhysAct_meat_sept23_12.json	0.0024489509074142927	6.687963621590833e-05	0.9867911991982998	0.002487042733370994	5.5004297629021715e-06	1.0020964624217756	0.0019187392399724601	1.467101697664879e-05	0.9000869870608006	0.0012197816850773179	-0.0008165223947270163	-0.007405838914212989	-0.00040356969390860354	0.0015585922227404345	-0.19275427971962883	0.0007257535140191608	-0.13859211295272278	0.0003424401811257443	-0.9070466043026216	-0.0166929216365968	-0.1421885801234073	0.00032942300040345946	3.0
scz_PhysAct_meat_sept23_1.json	0.002478481954352215	6.566558518267184e-05	0.9888621965134003	0.0026976937318917617	5.064752006713633e-06	1.003613729584974	0.0022393070914926245	1.2916039479903663e-05	0.893016425612973	0.0013640202131795425	0.00011556717059406549	8.159700370498528e-05	6.09629654947245e-05	0.0013471028990631065	-0.17448003033189424	0.0007008632254135138	-0.09976926907658722	0.0003089254366871215	-0.9542337598090671	-0.01818892831351349	-0.11993758434585006	0.0002326411578904338	7.0
scz_PhysAct_meat_sept23_2.json	0.002553191599427131	6.453921540340198e-05	0.9854267178308679	0.002560240130478783	5.190896518299143e-06	1.0103728844238913	0.002095152503150583	1.3723213440971329e-05	0.8922170539366053	0.0023183427009035897	0.0012496254569202894	-0.008820055067871127	0.0011331187985948988	0.001906397028394674	-0.15879338124353143	-0.00013742111173046693	-0.13088691312361675	0.0020761991686339717	-0.09108502319452055	-0.02490300945278405	-0.08165218590079293	0.0018874436938780628	12.0
scz_PhysAct_meat_sept23_3.json	0.0025294153613773297	6.462471092238977e-05	0.990201775631863	0.00258955530377737	5.21671653474196e-06	1.0072028765293646	0.0020214853713745465	1.4081533003851885e-05	0.8954645997546185	0.0014285733920824865	0.00011134789332033543	7.810729842587469e-05	6.215297058876502e-05	0.001333539660426701	-0.2018508174264227	0.0010800885292574416	-0.11903949385660288	0.00029786365610581913	-0.8822127839168572	-0.020860398507928687	-0.11485316459643433	0.00023269769113185785	4.0
scz_PhysAct_meat_sept23_4.json	0.002436534481760124	6.63320089763136e-05	0.9961669615822958	0.0028933905960596136	4.694601169293979e-06	1.0027591604677815	0.0019928072447191864	1.4210548501463336e-05	0.8966737513502743	0.0014318246645296797	-0.004278297895969976	-0.008473517330873313	-0.0023071245820444584	0.0015144564471901946	-0.1830623962661703	-0.00024989007096158953	-0.12581632733648204	0.0006978720605961251	-0.6155780707961077	-5.8266907701107224e-05	-0.1789051211380725	0.0005097466299597498	1.0
scz_PhysAct_meat_sept23_5.json	0.0024848622181461106	6.549592431415527e-05	0.9904448241959631	0.00252329664639444	5.365870857838263e-06	1.00546656774108	0.002106365749080463	1.390196875665579e-05	0.8893768234126873	0.0023913994784105414	0.003263120936955464	-0.007890348426995089	0.0031163769850450487	0.001681105282458208	-0.18206472096007756	0.0010939314855544556	-0.13378353404986437	0.0016855997993569668	-0.23678112583060396	-0.0002488721742428167	-0.1731213000343345	0.001587642542722638	9.0
scz_PhysAct_meat_sept23_6.json	0.002391734187734216	6.799535183241661e-05	0.9949829869598149	0.0027746632226620395	4.811392620124795e-06	1.0101186302731882	0.002173291095300373	1.30877446278234e-05	0.8963514228666992	0.002391734187734216	0.00010802469135802467	8.02469135802469e-05	0.00010029386108446755	0.0017515207297276404	-0.18418701831822049	0.0006224115133122957	-0.14150079931391762	0.001941203903418523	-0.09764335924589962	-0.02148588107095508	-0.07718799835272888	0.0017515207297276404	11.0
scz_PhysAct_meat_sept23_7.json	0.0024355751935834537	6.66539937358937e-05	0.9930579243154609	0.0023205064335662675	5.76509933578356e-06	1.0108265958735942	0.002179895338237553	1.3588272223722194e-05	0.8916384185464208	0.0020668672954819037	0.0027179517005349835	-0.006936426933871837	0.0023629915506253544	0.0017347247158260427	-0.1647666597423587	0.0002645784700083123	-0.1240455849336967	0.001853325179707359	-0.06776265616820643	-0.02729097586416511	-0.05583838356653508	0.0015996860416229942	10.0
scz_PhysAct_meat_sept23_8.json	0.002339929350691345	6.867240204335184e-05	0.9973495264320249	0.0024403679454669566	5.376311916317141e-06	1.011098476001727	0.001984315014667366	1.4389693067007287e-05	0.8955229494355919	0.0012476417876051882	0.00024499438471936575	-0.0005670937105381703	0.00012791368612022434	0.0012795925590921551	-0.1903535387049749	-0.0005827981856646377	-0.11303839410744457	0.00030291512184448243	-0.8537477800648313	-0.018167457852691662	-0.11752156780035825	0.0001934048976696785	6.0
scz_PhysAct_meat_sept23_9.json	0.0024474278197284907	6.663414061920543e-05	0.9908448294796673	0.0025623610260142203	5.250136725469658e-06	1.010029972203029	0.0022888895288784125	1.2630649819686958e-05	0.8913506421022696	0.002232110380789619	0.00010686650423435256	7.995267812545731e-05	9.525376799310016e-05	0.0018219606435008408	-0.1824104710160723	0.0014522582376329046	-0.14041755086746444	0.0016986371957506817	-0.23702105628607434	-3.115054505107164e-05	-0.16624744626960608	0.0016066432045619685	8.0
Trivariate MiXeR estimates for schizophrenia, leisure screen time and meat consumption
Parameter estimates for multiple independent MiXeR runs for the "equilibrium" simulated scenario. The numbers 1, 2 and 3 denotes the phenotypes schizophrenia (SCZ), leisure screen time (Screen) and meat consumption (Meat), respectively.
run_id	p_1	sb2_1	s02_1	p_2	sb2_2	s02_2	p_3	sb2_3	s02_3	p_12	rho_12	rho0_12	rg_12	p_13	rho_13	rho0_13	rg_13	p_23	rho_23	rho0_23	rg_23	p_123	rank_p_proportion_deviation_from_median
scz_Screen_meat_sept23_10.json	0.002370271363788532	6.884416696521668e-05	0.9897994136289522	0.003070422832792923	1.1176660658208908e-05	0.9883080802322174	0.0020580233755728952	1.3838558541116615e-05	0.8961683830841695	0.0017109974915388325	-0.10238559464153214	0.0016725797616449103	-0.06493668308991024	0.0013137079337426935	-0.17846016974914258	-0.00028208204873947005	-0.1061490075350478	0.00070787321175872	0.9351018567140238	0.039874094560953276	0.2633238230266431	0.0006544340614929939	8.0
scz_Screen_meat_sept23_11.json	0.0023894538277953836	6.797974323361486e-05	0.9919196688524123	0.002857672502725785	1.1979568179451013e-05	0.9950134716708201	0.0020844752763982586	1.3610040128055992e-05	0.8974490280134657	0.0016117855911494188	-0.09960919141612676	0.0023660860096735696	-0.061439989707032946	0.0015040363322940578	-0.1931869200102827	0.0011976006370051945	-0.13019321460995362	0.0009283759695317835	0.9407280836865863	0.0008785299670218887	0.3578354784875785	0.0007263680956480927	3.0
scz_Screen_meat_sept23_12.json	0.0024489509074142927	6.687963621590833e-05	0.9867911991982998	0.002862868388950724	1.1959321255969636e-05	0.991215113439798	0.0019187392399724601	1.467101697664879e-05	0.9000869870608006	0.0018135748441325066	-0.12374378861396594	0.001191397546841674	-0.08475555272479775	0.0012468236469748593	-0.1934232555324676	0.0007262074149314734	-0.11125401700183317	0.0006587667427561837	0.9441388027264557	0.04038467132184601	0.26537428843267763	0.0006114475836930734	7.0
scz_Screen_meat_sept23_1.json	0.0024514772396869917	6.632228827773882e-05	0.9896115523606179	0.0028621555089931206	1.1740604502173673e-05	0.9984291642733655	0.0022409188303034056	1.2914428434363624e-05	0.8933883634305169	0.0020592438988622664	-0.10426417652702512	0.001367527875200016	-0.08105547580388608	0.001706136115531507	-0.17629501677457413	0.00010210285307456336	-0.12832956349278057	0.001458406943601133	0.33756733867668104	0.07258071513230104	0.19439248293475597	0.0013139027747067812	2.0
scz_Screen_meat_sept23_2.json	0.002504901283568215	6.487966744248931e-05	0.992107388741831	0.0028755541562525805	1.1919152790451112e-05	0.9925176064673829	0.002096687648210199	1.3938720603719452e-05	0.8869905347087642	0.0022290154916864333	-0.11132522675968862	0.0016946416157033694	-0.0924592980613984	0.0010848838511927368	-0.18496379514395875	-0.00028279330546167667	-0.08756041201199836	0.000843004494728677	0.8178838990075882	0.040357730818436736	0.2807979319358006	0.0008089980593109552	4.0
scz_Screen_meat_sept23_3.json	0.002520530840171337	6.46370214547196e-05	0.9911042035343387	0.003058383909535752	1.12705747562258e-05	0.9858315949290046	0.002014391501015202	1.4175024697568271e-05	0.8954696893592607	0.0019733283374414206	-0.10348912370152456	0.0018843412632075977	-0.07355328168238454	0.0013843375560619814	-0.19333111707030254	0.0008791958970354036	-0.11877521177092486	0.0008493330086624703	0.877058374937254	0.025199691825078065	0.3001155944444571	0.0008371350533320648	5.0
scz_Screen_meat_sept23_4.json	0.002436534481760124	6.63320089763136e-05	0.9961669615822958	0.002876275606434613	1.1860797212916732e-05	0.9893933659596765	0.0019928072447191864	1.4210548501463336e-05	0.8966737513502743	0.0020927854140564083	-0.11072582099373314	0.0016900462122670687	-0.08753305355601988	0.0010863496431063751	-0.17368475253448787	-0.00027381840718725847	-0.08562732810169021	0.0007869859726609951	0.9087767752621589	0.03535566523485429	0.2987282642624409	0.0007426005754026596	6.0
scz_Screen_meat_sept23_5.json	0.0024848622181461106	6.549592431415527e-05	0.9904448241959631	0.002944317556059421	1.1469462130230764e-05	0.9989584028780963	0.002106365749080463	1.390196875665579e-05	0.8893768234126873	0.0024848622181461106	-0.09618447601998217	0.0013759682002527107	-0.08836164971281386	0.001681105282458208	-0.18206472096007756	0.0010939314855544556	-0.13378353404986437	0.002060042772828105	0.3017516636427452	0.0434011875581764	0.2496127095228804	0.001681105282458208	12.0
scz_Screen_meat_sept23_6.json	0.0024041953541541956	6.851827246253204e-05	0.9852441370249625	0.0027624509698944374	1.2366867088092346e-05	0.9941069224434735	0.0019199021269584733	1.4382354798018654e-05	0.9017094377441874	0.0024041953541541956	-0.09807049978779767	0.0014070025736591194	-0.09149049473978497	0.0015459883219038895	-0.1873837468985349	0.0005367416044933885	-0.1348384358991833	0.0015473126916889617	0.384678791159498	0.04351332683513179	0.25845771251622157	0.0015459883219038895	11.0
scz_Screen_meat_sept23_7.json	0.0024355751935834537	6.66539937358937e-05	0.9930579243154609	0.0028610811669741863	1.2239786460170035e-05	0.9830923920500038	0.002179895338237553	1.3588272223722194e-05	0.8916384185464208	0.00236405465743785	-0.10408880426839814	0.002218951662646707	-0.09321711817345196	0.0015865161953151745	-0.1805071204150447	0.00026203214628030936	-0.1242854403800902	0.0016453425221585626	0.4052516513646632	0.04238660819703955	0.2669919727920758	0.0015149956591695704	10.0
scz_Screen_meat_sept23_8.json	0.002485331323917893	6.533151694010682e-05	0.9910898705459076	0.0029275582972244545	1.1872098509581691e-05	0.9866635912112459	0.002111379742168868	1.3501341952590228e-05	0.8943922722118106	0.0024417168060106437	-0.08902498302648906	0.002439354604968469	-0.08058649537833308	0.001557282947843867	-0.17572709382213936	-8.787734665121503e-05	-0.1194623167752304	0.0015992713233280362	0.42033122480850904	0.03390640060556272	0.2703820472264951	0.0015136684299366168	9.0
scz_Screen_meat_sept23_9.json	0.0024509213861043655	6.664339725842671e-05	0.9896206716798059	0.002933393549325873	1.1931510750326364e-05	0.9836008328420502	0.0023060134536946417	1.2552505624205205e-05	0.8908785909246087	0.002119891587861464	-0.11398493459099658	0.0020745615594031258	-0.09011793858809258	0.0016686288050490343	-0.20595213285349334	0.0010050507558362935	-0.14455410237968977	0.0014349355076607622	0.348372080210414	0.07564948114977169	0.19220276874812678	0.001337599006806133	1.0
Trivariate MiXeR estimates for schizophrenia, meat consumption and sedentary behaviour at work
Parameter estimates for multiple independent MiXeR runs for the "equilibrium" simulated scenario. The numbers 1, 2 and 3 denotes the phenotypes schizophrenia (SCZ), meat consumption (Meat) and sedentary behaviour at work (SedWork), respectively.
run_id	p_1	sb2_1	s02_1	p_2	sb2_2	s02_2	p_3	sb2_3	s02_3	p_12	rho_12	rho0_12	rg_12	p_13	rho_13	rho0_13	rg_13	p_23	rho_23	rho0_23	rg_23	p_123	rank_p_proportion_deviation_from_median
scz_meat_SedWork_sept23_10.json	0.002370271363788532	6.884416696521668e-05	0.9897994136289522	0.0020580233755728952	1.3838558541116615e-05	0.8961683830841695	0.0014121251881670414	8.92135126129622e-06	1.014533464388725	0.001679557470028954	-0.16472588658378878	-0.0002808838914307201	-0.12526580568528678	0.0014121251881670414	-0.0173745589792291	-0.009651847944118466	-0.013410697136460936	0.0012927363276873736	0.0016964522629484451	-0.004293583884445373	0.0012864409177119748	0.0012927363276873736	4.0
scz_meat_SedWork_sept23_11.json	0.0023894538277953836	6.797974323361486e-05	0.9919196688524123	0.0020844752763982586	1.3610040128055992e-05	0.8974490280134657	0.0014091667186264644	8.753341064581441e-06	1.0174652135447424	0.0016387638565270924	-0.1831899986808458	0.0012065941461469258	-0.13451491475501173	0.0014084385650199255	-0.0913422818119185	0.0029428769308220007	-0.07010988494077851	0.001336895470925322	0.0005601118095675719	-0.003925750756616644	0.0004369106374445712	0.0013361673173187827	3.0
scz_meat_SedWork_sept23_12.json	0.0024489509074142927	6.687963621590833e-05	0.9867911991982998	0.0019187392399724601	1.467101697664879e-05	0.9000869870608006	0.0013032315511896091	9.721825541920284e-06	1.0160348698541708	0.0014605089553930376	-0.19419378030491893	0.0006683440865064613	-0.1308402972445449	0.0010292020447284567	-0.1665949996564442	0.0006206468617573337	-0.09597580641299498	0.0011069116007375117	0.004429108163462536	-0.007381265975911541	0.0031003480689406997	0.0009456573326021709	6.0
scz_meat_SedWork_sept23_1.json	0.0024514772396869917	6.632228827773882e-05	0.9896115523606179	0.0022409188303034056	1.2914428434363624e-05	0.8933883634305169	0.0011698117095009547	1.0372695109868882e-05	1.0219207305701423	0.0018709729564121277	-0.1645003142748134	0.00010094614879534127	-0.1313128557713562	0.0008502392460483901	-0.19761542245193003	7.548226341811999e-05	-0.09921790849033954	0.0008859425155106676	0.000103824358853828	8.341335318444066e-05	5.681117299321356e-05	0.0008502392460483901	9.0
scz_meat_SedWork_sept23_2.json	0.002544147891418716	6.462209068346748e-05	0.9867617125492266	0.002135153943057103	1.3446905064169624e-05	0.892145250741915	0.001354271117480195	9.142812566269892e-06	1.0178638545559213	0.0018674408770303923	-0.1650835238242025	-0.00013743806758071414	-0.1322710553249556	0.0013518959446589714	-0.09137532446520619	0.0027133553583966376	-0.0665500234073712	0.001354271117480195	-0.01918957206475356	-0.0034861752728445666	-0.015282820127769456	0.0013518959446589714	8.0
scz_meat_SedWork_sept23_3.json	0.002520530840171337	6.46370214547196e-05	0.9911042035343387	0.002014391501015202	1.4175024697568271e-05	0.8954696893592607	0.0013346429496473974	9.244090003872737e-06	1.0175144324735181	0.0015995248548785212	-0.1898767334372901	0.0008715304651102485	-0.13478600356721157	0.0007825441583984119	-0.1811499105339185	0.0006500560117532212	-0.0772891305097679	0.0010347698582174412	0.0011832323985112032	-0.005045353130253607	0.0007467226656475477	0.0007825441583984119	11.0
scz_meat_SedWork_sept23_4.json	0.002436534481760124	6.63320089763136e-05	0.9961669615822958	0.0019928072447191864	1.4210548501463336e-05	0.8966737513502743	0.0014090752881070682	8.972704646644651e-06	1.0159869446050713	0.0016951603107606605	-0.1661519859540449	-0.000261326955424881	-0.12781957952101358	0.0014090752881070682	0.00010802469135802467	8.02469135802469e-05	8.214929721909415e-05	0.0012689708598063428	0.001721981567250909	-0.004717866667001872	0.0013040084378499505	0.0012689708598063428	5.0
scz_meat_SedWork_sept23_5.json	0.0024848622181461106	6.549592431415527e-05	0.9904448241959631	0.002106365749080463	1.390196875665579e-05	0.8893768234126873	0.0012680769781293554	9.60063255512998e-06	1.0186017530590734	0.001638925113384669	-0.18166269504964888	0.0010397106522815197	-0.13013880496048938	0.0004382527713811006	-0.4430853723014001	0.0002655034160617111	-0.10939264380799214	0.0008884525231629576	0.00012839132982341478	9.129849710026657e-05	6.979594971177377e-05	0.00043708172688824623	12.0
scz_meat_SedWork_sept23_6.json	0.0023629738544285895	6.869427446414636e-05	0.9963082252631016	0.002191751788729993	1.300152824044361e-05	0.8962040459021837	0.0017026905768697132	7.441089767812537e-06	1.0142280222043796	0.001694706533667131	-0.18796169868439289	0.00031200160504548784	-0.13997121165710577	0.0017026905768697132	6.0699588477366225e-05	0.00010699588477366253	5.1525730164043274e-05	0.0016210448179415642	0.0010304866068452543	-0.0002229601426387756	0.0008647166528322752	0.0016210448179415642	10.0
scz_meat_SedWork_sept23_7.json	0.0024355751935834537	6.66539937358937e-05	0.9930579243154609	0.002179895338237553	1.3588272223722194e-05	0.8916384185464208	0.0013463272828157635	9.27976512969219e-06	1.0185593573973866	0.0017251351672781406	-0.1633525273377039	0.0002619305105063753	-0.12230110873887637	0.000738550294020875	-0.20815228662801377	0.00035826017418618967	-0.08489559707740384	0.0011667492961067098	0.002446169792279045	-0.0054822841411264304	0.0016659846732363663	0.0007278089457559329	7.0
scz_meat_SedWork_sept23_8.json	0.002339929350691345	6.867240204335184e-05	0.9973495264320249	0.001984315014667366	1.4389693067007287e-05	0.8955229494355919	0.0016640470699607918	7.635677770407564e-06	1.0125361295942312	0.0017342407361189455	-0.16564963583384168	-0.0005929529798992959	-0.13331934981149537	0.001104277599435457	-0.1912970635611036	0.0003804206336716722	-0.10705387456497534	0.0013466279716217648	-0.003898703774365721	-0.006224176659114003	-0.0028892143090065363	0.001104277599435457	2.0
scz_meat_SedWork_sept23_9.json	0.0024509213861043655	6.664339725842671e-05	0.9896206716798059	0.0023060134536946417	1.2552505624205205e-05	0.8908785909246087	0.001579287177715011	8.098668420083109e-06	1.0165844729876818	0.001826353741596901	-0.18428461062027782	0.000988765866253285	-0.14157232323020164	0.0010859889072536483	-0.1551842722642408	0.0010183967027906702	-0.0856599561601933	0.0014521400156796154	-4.2199068181285305e-06	-0.004670726274209965	-3.2110708001240717e-06	0.0010859889072536483	1.0
Trivariate MiXeR estimates for schizophrenia, leisure screen time and moderate-to-vigorous physical activity
Parameter estimates for multiple independent MiXeR runs for the "equilibrium" simulated scenario. The numbers 1, 2 and 3 denotes the phenotypes schizophrenia (SCZ), leisure screen time (Screen) and moderate-to-vigorous physical activity (PhysAct), respectively.
run_id	p_1	sb2_1	s02_1	p_2	sb2_2	s02_2	p_3	sb2_3	s02_3	p_12	rho_12	rho0_12	rg_12	p_13	rho_13	rho0_13	rg_13	p_23	rho_23	rho0_23	rg_23	p_123	rank_p_proportion_deviation_from_median
scz_Screen_PhysAct_sept23_10.json	0.002326197815867757	6.938943470697304e-05	0.9943832320781439	0.0027022535671433275	1.274069419945843e-05	0.9892743830256941	0.0026608976551021164	5.150736702026324e-06	1.006380727941845	0.002284825519108837	-0.08848979244790434	0.0018969286254099515	-0.08064173183994278	0.0014512288039972368	0.0004287546253498502	1.916204208761215e-05	0.0002500963195592848	0.0014796999688177542	-0.8850236974195972	-0.08435322792529933	-0.48837275674692493	0.001429014719367848	10.0
scz_Screen_PhysAct_sept23_11.json	0.002354031968526733	6.869843395128577e-05	0.9971413764985766	0.003040049109552892	1.131825251522434e-05	0.9861303306963847	0.002819772767356383	4.9261988851182005e-06	1.0034472802899663	0.0020109113137405663	-0.09947590726662366	0.002509773015812117	-0.07477636480903406	0.0018173237234589007	0.00010324314842825414	7.678414324813932e-05	7.282496788373465e-05	0.0019645364267894274	-0.7224891655239695	-0.07629724018785389	-0.4847793021117309	0.0014742030686727332	8.0
scz_Screen_PhysAct_sept23_12.json	0.0023852471785579753	6.7189336752582e-05	1.0009958075004892	0.00282938782075187	1.187120790463265e-05	1.001632990280492	0.0024107911121502472	5.47795582179472e-06	1.0105817761220568	0.0021784513924562564	-0.08749221322991921	0.00209724920754951	-0.0733676048619456	0.00179616006717324	0.00019613118510336335	-0.00016497819226904693	0.0001469079177156268	0.0016269795391859053	-0.8220104897955353	-0.08222630874061344	-0.5120748191057273	0.0015918446839713347	4.0
scz_Screen_PhysAct_sept23_1.json	0.00242263415629475	6.635115360950398e-05	0.9983744660189915	0.0027213584931579083	1.2469821810012093e-05	0.9926811128889219	0.0025540155777299986	5.2359489388832525e-06	1.0093550665610067	0.0023455751416895554	-0.0901728473919684	0.001889568134192698	-0.0823736552354763	0.001560312759627474	0.00021002795966687122	-0.0004473586442138922	0.00013174467926251572	0.0015153998790067536	-0.7934634278647489	-0.08277116502204608	-0.45608891094031745	0.0014832537450222792	3.0
scz_Screen_PhysAct_sept23_2.json	0.0022831681930533918	6.960535654323349e-05	1.0053545106575685	0.0028528171125532303	1.2049848596397244e-05	0.9893488226133573	0.00253834804176899	5.3097579526470784e-06	1.0101448288767916	0.0022120732663027435	-0.08744345454150372	0.002479704747785969	-0.07579156859933389	0.0015437547514360692	0.00023059282842940378	-0.003810876248603032	0.00014786982745247407	0.001489946547800887	-0.8863608708614887	-0.07719035080555463	-0.4907594980328203	0.0014726598246854212	9.0
scz_Screen_PhysAct_sept23_3.json	0.002360590284622015	6.950878633187201e-05	0.9877225645918049	0.0030644513264498617	1.1231175024662323e-05	0.9877792078135283	0.002467246594333032	5.505785565320616e-06	1.0058917352930745	0.0021313988128393068	-0.09702516031811086	0.002396952190303127	-0.07688868210057483	0.0016088338847707636	0.00011369815995162128	5.4149700387552174e-05	7.57963083999369e-05	0.001444738984639736	-0.9101435345393957	-0.07656493869892009	-0.4782077798224326	0.001379642412988056	11.0
scz_Screen_PhysAct_sept23_4.json	0.002249854778163988	7.223133073274952e-05	0.9960784547342582	0.0028298889658478895	1.2100563609322686e-05	0.9941090830233719	0.0024557622531439275	5.351069094481744e-06	1.0067317645140588	0.002081091036733266	-0.09214105863784515	0.001953904268345572	-0.07599453032776056	0.001745764497963106	0.00011300198733775658	7.918529658792351e-05	8.39269297152153e-05	0.0015914675133197912	-0.7657648002905774	-0.0863700822638964	-0.46229087318531353	0.0015866305750715849	1.0
scz_Screen_PhysAct_sept23_5.json	0.0024102845346234505	6.851388225842539e-05	0.9842493766225984	0.0029690718942625115	1.1495703935142104e-05	0.9884349067014261	0.00227301842636307	5.704099517193414e-06	1.0185458807254797	0.002068919852935606	-0.08249025807771627	0.0016585127470613037	-0.06379722893547972	0.0013745854974689241	0.00015746208342283142	-6.676351624830273e-05	9.247239710569883e-05	0.0012512244907247258	-0.9824236710358267	-0.08111337294716348	-0.473175466895911	0.001235356857820785	12.0
scz_Screen_PhysAct_sept23_6.json	0.00232894565655115	6.856722377837633e-05	0.9974599403751715	0.0028974732464954415	1.1716586415615292e-05	0.9914462657120995	0.0026447241633380863	5.07626531721131e-06	1.0080016506300362	0.0021947524737484163	-0.09071127280824279	0.0005943476361699989	-0.07664033831768553	0.0017178011010522576	0.0002451578752130834	0.00022924058946413822	0.00016968711129815363	0.0018719309875843573	-0.7101231451876181	-0.07579505143792967	-0.48020158877444014	0.001583607918249524	6.0
scz_Screen_PhysAct_sept23_7.json	0.0023842588941910174	6.775292822884673e-05	0.9970295394652058	0.0027904138714292988	1.2261760657666425e-05	0.9900179909432029	0.0025636752498379616	5.195980513679617e-06	1.010877398773201	0.0022269561640807603	-0.07571582696795956	0.002019139264671328	-0.06537133011149932	0.0017888789536177248	0.00010051163911917051	7.82065166415177e-05	7.272589908061171e-05	0.0017136338860577942	-0.7678542252864952	-0.07749689669871758	-0.49196137138885676	0.0016315762235074678	5.0
scz_Screen_PhysAct_sept23_8.json	0.002337506500831686	6.977514420056527e-05	0.9913651787780664	0.002766615144579982	1.2253809139895261e-05	0.9957418649782457	0.0025896279257477963	5.073827319513094e-06	1.0143594807711493	0.0021040306068670833	-0.08346323138001711	0.0009421398804868218	-0.0690552114434411	0.0015641480431017078	0.0002163879439025226	-4.251448964009883e-05	0.00013756749127981043	0.0018121081329220844	-0.7185521679542018	-0.08666966386338042	-0.4864624847117314	0.0013743977164586648	2.0
scz_Screen_PhysAct_sept23_9.json	0.0024560258382403436	6.576629748381943e-05	0.9923368294184967	0.0028048703504303728	1.2109351849590816e-05	0.990729067365527	0.002602017048812185	5.079489875206757e-06	1.014169707903779	0.0021290703998806215	-0.09152823280614762	0.0019485204805979955	-0.07424585925860919	0.0018491030692758027	0.0013090109044762393	-0.004669605089063474	0.0009574869185684175	0.0017716624795727526	-0.7418717780586925	-0.08213047142546896	-0.4865173955424252	0.0015221476309160806	7.0
Trivariate MiXeR estimates for schizophrenia, moderate-to-vigorous physical activity and sedentary behaviour at work
Parameter estimates for multiple independent MiXeR runs for the "equilibrium" simulated scenario. The numbers 1, 2 and 3 denotes the phenotypes schizophrenia (SCZ), moderate-to-vigorous physical activity (PhysAct) and sedentary behaviour at work (SedWork), respectively.
run_id	p_1	sb2_1	s02_1	h2_1	success_1	p_2	sb2_2	s02_2	h2_2	success_2	p_3	sb2_3	s02_3	h2_3	success_3	p_12	rho_12	rho0_12	rg_12	success_12	p_13	rho_13	rho0_13	rg_13	success_13	p_23	rho_23	rho0_23	rg_23	success_23	p_123	success_123	rank_p_proportion_deviation_from_median
scz_PhysAct_SedWork_sept23_10.json	0.0023455536237901482	6.901804621212593e-05	0.995449597102962	0.3223361992791501	True	0.002832269854202405	4.819581897265331e-06	1.005650546159511	0.027179724353035808	True	0.0013029776779349	9.146614321085934e-06	1.022038697681181	0.023730035947908214	True	0.0023455536237901482	0.00010802469135802467	8.02469135802469e-05	9.830563261363452e-05	True	0.0008085838435066447	-0.21078633409585415	0.00041418708648223863	-0.09749365209596247	True	0.0012340759736801396	0.6277909661870136	0.03778217167963973	0.40329343861563555	True	0.0008085838435066447	False	8.0
scz_PhysAct_SedWork_sept23_11.json	0.002336833619714601	6.888050394590805e-05	1.001101364813982	0.3204978803577854	True	0.002966386723076433	4.664365395145813e-06	1.0028983134631493	0.02754998628191856	True	0.0015663737384778611	8.042437926745896e-06	1.016626131554814	0.025083270661714046	True	0.002238226525593651	6.5617463407135e-05	-7.803242822202365e-05	5.578220734750287e-05	True	0.0015663737384778611	0.00010802469135802467	8.02469135802469e-05	8.844164966212649e-05	True	0.001529736562350557	0.5989635164600413	0.03408084892755942	0.4250650874286453	True	0.001529736562350557	False	11.0
scz_PhysAct_SedWork_sept23_12.json	0.0023489997520561366	6.791315219423081e-05	1.0035955785418738	0.3176419937453285	True	0.0024835359001539993	5.348550724826886e-06	1.0095004342034146	0.02644890001039283	True	0.0013629042608864653	9.555815535963157e-06	1.0128928434141617	0.025931889390381543	True	0.0017721466270357975	-0.0003980038782000901	-0.002892065122753369	-0.0002920184220019181	False	0.0012858404389397258	0.00010535392957112581	8.097237218101993e-05	7.571181522814105e-05	False	0.0008335414250121426	0.9236779369759208	0.03386482362240113	0.41848496778710387	False	0.0008335414250121426	True	9.0
scz_PhysAct_SedWork_sept23_1.json	0.0023824306899951327	6.706922751253067e-05	1.0013895377008106	0.31815930758722255	True	0.0025761819379680672	5.211988080685509e-06	1.0087897327980468	0.026735049864837945	True	0.0013752840449099072	8.939741447725503e-06	1.0195210845673095	0.02448039475629461	True	0.0021156932004198614	5.704568779146564e-05	0.00010712665345896617	4.871661541106577e-05	False	0.0010521299286914616	-0.18847799630499965	0.0003623686579891421	-0.10955285274544692	False	0.0012323619508653359	0.6407998187384841	0.03790582017726521	0.4195427237862723	False	0.0010521299286914616	True	2.0
scz_PhysAct_SedWork_sept23_2.json	0.002282514603045952	6.999515016647466e-05	1.0005732511876324	0.3181138428050947	True	0.0025923494328114554	5.246919238175356e-06	1.008034266739381	0.027083137490057287	True	0.001539527154683717	8.304527437259118e-06	1.0143516144776505	0.025456771915821984	True	0.001972268866471374	6.849377407238278e-05	-0.0001764080990650355	5.5534601904569223e-05	False	0.0013657106695204818	-0.0015320720184148363	-0.008701303816984493	-0.001116188192155092	False	0.0012186743906319713	0.7550956474549539	0.02553534129547565	0.46062680217431906	False	0.0012186743906319713	True	4.0
scz_PhysAct_SedWork_sept23_3.json	0.0023043316814710187	7.079148739678455e-05	0.9905669892180352	0.3248082725882781	True	0.002349505133684132	5.677321152215814e-06	1.010993069116185	0.02655956231233749	True	0.0015183148802565148	8.531453586428093e-06	1.012736678519254	0.02579205429728842	True	0.001593072100444944	0.0003757005538885005	-9.099887616216471e-05	0.00025722701183962304	True	0.0014924448805354563	-0.007215317049355482	-0.01036100127189003	-0.005757053962550897	True	0.0013473278312558722	0.5761522555065227	0.03381573977393858	0.41099962346517405	True	0.001345587516856379	True	10.0
scz_PhysAct_SedWork_sept23_4.json	0.0023173758439508445	7.033784476142544e-05	0.9966996124924544	0.3245537160867645	True	0.0025012623129668427	5.297539121862934e-06	1.0041635938643108	0.02638362501373292	True	0.001359552381000675	8.816412850822856e-06	1.023572742929325	0.02386651003120397	True	0.0020064464400089224	0.0011802697221200767	-0.0009209939770854158	0.0009836282193968152	False	0.0012270895332436233	9.775060541712975e-05	8.28932733132308e-05	6.757709172526804e-05	False	0.0011120464137876745	0.6638663313441622	0.038564327135792234	0.40033721649168746	False	0.0011120464137876745	True	1.0
scz_PhysAct_SedWork_sept23_5.json	0.0024372584950101885	6.576329388850397e-05	0.9981383328417525	0.3191436472854327	True	0.0023394398846736477	5.694867627602056e-06	1.008990898349304	0.026527515512959593	True	0.0011654252373675092	1.0073289858890642e-05	1.0266602791803705	0.023375278995819242	True	0.0023394398846736477	0.00010802469135802467	8.02469135802469e-05	0.00010583472426823061	True	0.0011654252373675092	0.00010802469135802467	8.02469135802469e-05	7.469894136295755e-05	True	0.0011032641960356236	0.6265522719746093	0.03510825806252876	0.4186380312027457	True	0.0011032641960356236	False	12.0
scz_PhysAct_SedWork_sept23_6.json	0.0023466727624521654	6.888108625692656e-05	0.991020862123709	0.32185004449882687	True	0.0023495836194716677	5.565895553786304e-06	1.013478642529472	0.026039162492825556	True	0.0013517327640879726	9.565263862217846e-06	1.0155866695793476	0.02574476008267636	True	0.0018735731658745093	9.039169959217573e-05	-5.191707384738301e-05	7.212361571966315e-05	False	0.0010003031710493343	-0.19246218709798318	0.0002523899989705792	-0.10809494271064116	False	0.001235454000611983	0.5526721718843185	0.033147914915966206	0.38313630312674035	False	0.0010003031710493343	True	3.0
scz_PhysAct_SedWork_sept23_7.json	0.002373994917982876	6.802684159353353e-05	0.9978416805043362	0.32155935301651034	True	0.002572376864347467	5.197190800561099e-06	1.0107744270687353	0.026619770663501408	True	0.00125699442919087	9.707744044381856e-06	1.016294977396629	0.0242970039182973	True	0.002201221611328581	0.00010961150521094257	7.937654424893638e-05	9.763661621759354e-05	False	0.0007940872589630683	-0.21833488053853758	0.00028653304540931455	-0.10036557609796158	False	0.0010666195669493755	0.6293899856987345	0.03759925695400944	0.37333215830118127	False	0.0007940872589630683	True	7.0
scz_PhysAct_SedWork_sept23_8.json	0.0022715906108619873	7.066219828565054e-05	0.9988323639645742	0.3196084571739278	True	0.0026355538201593524	4.970920324131569e-06	1.0142697715803484	0.02608613545411713	True	0.0012895923712536908	9.271575842851917e-06	1.0225506442170347	0.023807131138719486	True	0.0018077143463551921	0.00016738207987308925	-6.079711803011218e-05	0.00012366243323569254	True	0.0012895923712536908	0.0005246913580246914	8.02469135802469e-05	0.00039533485539348576	True	0.0010446648979598988	0.7338668659172825	0.03838528012626988	0.4158455989564879	True	0.0010446648979598988	False	5.0
scz_PhysAct_SedWork_sept23_9.json	0.002460699137903672	6.611802069452108e-05	0.9890556250055046	0.3239510670521051	True	0.002956371608880656	4.623122240513711e-06	1.006041388344026	0.027214192557693317	True	0.0012442726380634372	9.93755848885404e-06	1.0185405069417284	0.024620467906575974	True	0.00245108424267155	0.00012069997138772453	8.101595501107635e-05	0.00010968737295928983	False	0.0012096330560033197	0.00010242882586091022	8.328644917015076e-05	7.080905636670142e-05	False	0.0012347224891142922	0.6338198652692191	0.034784809630680626	0.4080354708050649	False	0.0012096330560033197	True	6.0
Trivariate MiXeR estimates for schizophrenia, leisure screen time and sedentary behaviour at work
Parameter estimates for multiple independent MiXeR runs for the "equilibrium" simulated scenario. The numbers 1, 2 and 3 denotes the phenotypes schizophrenia (SCZ), leisure screen time (Screen) and sedentary behaviour at work (SedWork), respectively.
run_id	p_1	sb2_1	s02_1	p_2	sb2_2	s02_2	p_3	sb2_3	s02_3	p_12	rho_12	rho0_12	rg_12	p_13	rho_13	rho0_13	rg_13	p_23	rho_23	rho0_23	rg_23	p_123	rank_p_proportion_deviation_from_median
scz_Screen_SedWork_sept23_10.json	0.0023448957501689383	6.893329390055236e-05	0.9932924243112777	0.002701801859289843	1.2744392225654687e-05	0.988327057490996	0.0012002004480063664	1.0011608000716535e-05	1.02099507477577	0.0023448957501689383	-0.08367461506997965	0.002077882841892807	-0.07795226609945266	0.00101284061665694	-0.15912660062485448	1.6429170974866177e-05	-0.09607164612430902	0.0010496885125135778	-0.6599510377795432	-5.810277208085841e-05	-0.3846967525504315	0.00101284061665694	9.0
scz_Screen_SedWork_sept23_11.json	0.002354031968526733	6.869843395128577e-05	0.9971413764985766	0.003040049109552892	1.131825251522434e-05	0.9861303306963847	0.0016064773524172569	7.930160120234097e-06	1.0158830199998181	0.002346147168089443	-0.09732815835338425	0.0027585325497696883	-0.08535859907024526	0.0013505881501193937	0.00010904626912278635	8.067811359045069e-05	7.573388997870415e-05	0.0014790445170611618	-0.5413019608811256	-0.0005532324105618852	-0.3622790688193482	0.0013427033496821034	11.0
scz_Screen_SedWork_sept23_12.json	0.0023852471785579753	6.7189336752582e-05	1.0009958075004892	0.00282938782075187	1.187120790463265e-05	1.001632990280492	0.0013177285757689798	9.860891752743394e-06	1.0134380516270902	0.002146470173168616	-0.09740840245875373	0.0021712861479030263	-0.08048377596883947	0.0009833443486767556	0.00010146424133471132	7.916847861348963e-05	5.627803966679919e-05	0.0008250546662391877	-0.8824412840017226	-0.007720283326485283	-0.3770590082230311	0.0007445673432873958	1.0
scz_Screen_SedWork_sept23_1.json	0.0024204812165945404	6.63358305918833e-05	0.9986131474765106	0.00270351485478181	1.2581381543600056e-05	0.992333495739375	0.0014417671559845693	8.70975007203372e-06	1.0156046882228078	0.0023000707529286057	-0.0852619948635491	0.0017959003485056892	-0.07666222974809403	0.0011015468661540683	-0.20672124932781427	-1.2304672237486682e-05	-0.12189606269939912	0.0012815523401193002	-0.4953542048623569	-0.0036605015179305817	-0.32154388727957195	0.0011015468661540683	10.0
scz_Screen_SedWork_sept23_2.json	0.0022911626730018316	6.942442354521438e-05	1.0052887707250477	0.002884690078743369	1.1923882231726351e-05	0.9892777274499028	0.001426581219646551	8.850378344567925e-06	1.0156373741003304	0.002188451416592235	-0.0763266297467942	0.0009442614825053287	-0.0649733789535822	0.0009499293152597864	0.0012348278721622604	-0.008074832517094198	0.0006488159239269932	0.0009435312113537931	-0.8282716183764398	0.00010046445977079498	-0.3852398626000501	0.0008472180588501904	3.0
scz_Screen_SedWork_sept23_3.json	0.0023521713658699608	6.997356373046119e-05	0.986881388627654	0.0031120959898214107	1.1083873842575518e-05	0.9867851257321667	0.0014712094623210985	8.788583726517561e-06	1.0157871809794812	0.0022836321455879023	-0.09977124888809143	0.002105591186526016	-0.08421134132789929	0.0009797186796687738	-0.0014817117616288803	-0.00970831770040255	-0.0007803570938255935	0.0009152557472816973	-0.8993516496723029	2.4486597539740736e-05	-0.3846876585328664	0.0009111794593867159	4.0
scz_Screen_SedWork_sept23_4.json	0.002249854778163988	7.223133073274952e-05	0.9960784547342582	0.0028298889658478895	1.2100563609322686e-05	0.9941090830233719	0.0013649606388124534	8.478754680297366e-06	1.0272912669905874	0.002249854778163988	-0.09003040803866255	0.0020000498044826084	-0.08027526794498306	0.0013288762704694184	-0.1050217166703793	0.0014961645717330354	-0.07963910158961944	0.0013638931059027414	-0.5721525189270203	3.633811256151025e-05	-0.3970519987651231	0.0013288762704694184	12.0
scz_Screen_SedWork_sept23_5.json	0.0024102845346234505	6.851388225842539e-05	0.9842493766225984	0.0029690718942625115	1.1495703935142104e-05	0.9884349067014261	0.0011787589861726997	1.0249673625167243e-05	1.0183274358957979	0.0024096872276064764	-0.08724243203722894	0.001666320396973309	-0.07858577228921232	0.00037270911627579643	-0.424995604415959	0.00021465504297639207	-0.09397401633235193	0.0007957750039539272	-0.8888888888888888	0.0	-0.37810716375765097	0.0003725099074809339	8.0
scz_Screen_SedWork_sept23_6.json	0.0023005177807896788	6.927584169104976e-05	0.9976315916273885	0.0029118412532827126	1.166607307379581e-05	0.9910836629098102	0.0013045802761611244	9.639021077078012e-06	1.0184236589157494	0.0022061589664901784	-0.09405723152486836	0.0017472404047435936	-0.08017377811817276	0.0005663397765781484	-0.22063138771418705	0.0003290137628712145	-0.07212671628555054	0.0008804983424458933	-0.8371601972999705	0.00011829265203766045	-0.3781968114599153	0.0005265214051403356	5.0
scz_Screen_SedWork_sept23_7.json	0.002398765001551883	6.692687770557554e-05	0.9985934148779871	0.0028540727062221142	1.2168044445226231e-05	0.9821434747504155	0.001231439026373392	9.976718715535182e-06	1.0206744684682527	0.0021414460044634777	-0.08346921596897092	0.0021007917540489525	-0.0683135877285216	0.001013984557556062	0.00011324158287749029	7.950499103625935e-05	6.680930652602627e-05	0.0007794779751076351	-0.8888499487301809	-0.0027462625794349846	-0.3695671215057743	0.0007566655604676569	2.0
scz_Screen_SedWork_sept23_8.json	0.002337506500831686	6.977514420056527e-05	0.9913651787780664	0.002766615144579982	1.2253809139895261e-05	0.9957418649782457	0.0012909449369056028	9.125937183286239e-06	1.0249347743434667	0.00193812122501242	-0.09307312030582747	0.0008879590802751575	-0.07093399549869787	0.0009941118259539938	0.0001004313107541089	7.756064853616227e-05	5.7474353929007086e-05	0.0007482715834182531	-0.9781971629118941	-0.0008801292043326749	-0.38730884692850315	0.0007038196792052352	6.0
scz_Screen_SedWork_sept23_9.json	0.00245589198259407	6.567167328611835e-05	0.9939845980232394	0.0028203709616856885	1.204610784423319e-05	0.9905402696441966	0.0012423540669897807	9.967393269037786e-06	1.0179527036554041	0.002158933034863322	-0.09645874473652644	0.0018805906235689158	-0.07912669562400093	0.0010792499866462634	0.00011560154257181275	8.130675749790029e-05	7.14263335548382e-05	0.001209337626460443	-0.5866879284568932	0.00012280956243095493	-0.37903464479863436	0.001046233546116926	7.0

## Sheet: Table S5
Table S5. Trivariate MiXeR estimates for bipolar disorder and two lifestyle factors
Trivariate MiXeR estimates for bipolar disorder, meat consumption and healthy food intake
Parameter estimates for multiple independent MiXeR runs for the "equilibrium" simulated scenario. The numbers 1, 2 and 3 denotes the phenotypes bipolar disorder (BIP), meat consumption (Meat) and healthy food intake (HealthyFood), respectively. Abbreviations: p_ , polygenicity of the trait or shared component where more than one trait is indicated; sb2_ , discoverability of the trait; prop_ , pro…
run_id	p_1	sb2_1	s02_1	p_2	sb2_2	s02_2	p_3	sb2_3	s02_3	p_12	rho_12	rho0_12	rg_12	p_13	rho_13	rho0_13	rg_13	p_23	rho_23	rho0_23	rg_23	p_123	rank_p_proportion_deviation_from_median
bip_meat_HealthyFood_sept23_10.json	0.0024666529359756344	3.382916739256137e-05	0.9785331812011229	0.0021345726898561418	1.3487495791296035e-05	0.8935238753631374	0.00243288374889839	1.080816618313109e-05	0.8	0.0016879934019618731	-0.09340585055510847	0.0024664755574430606	-0.06871243293883399	0.0016819484107258333	0.2266610939643348	9.987461419753086e-05	0.15562341774724783	0.0019630401744442894	7.274391688803805e-05	0.0006382756504200762	6.266278841709792e-05	0.001558928757660606	12.0
bip_meat_HealthyFood_sept23_11.json	0.0022820297349142216	3.6438384378469774e-05	0.9787361065630372	0.0020946788690341333	1.386940047168066e-05	0.8926810674380313	0.002445471722022774	1.05025681052402e-05	0.8078981868976814	0.0014524386145632086	-0.10898836349602116	0.003258849735967226	-0.07240333031727082	0.002034718654093116	0.17146167100079554	0.0001699159881405634	0.14768263971190143	0.001860058771028629	-0.00016888800155439776	0.0006269395310564289	-0.00013879870522540578	0.0014501404848013923	7.0
bip_meat_HealthyFood_sept23_12.json	0.0023021241729221176	3.59467611249997e-05	0.982971323233606	0.0020950281474576365	1.3749514210104289e-05	0.8961685839021603	0.0025881015440101128	1.0145274142912773e-05	0.8	0.0013704989635290666	-0.10058574491546982	0.0031785380781983786	-0.06277053704026657	0.001994164979776155	0.17088681259183144	9.268768736003711e-05	0.13960938245523805	0.0019540015501852545	0.00011240267709347458	0.0006817126795115654	9.432264522993599e-05	0.001362839587754291	5.0
bip_meat_HealthyFood_sept23_1.json	0.0022086796097459892	3.701386600354943e-05	0.9876103694464815	0.002312047293619168	1.2397237317846054e-05	0.8938525603677832	0.00246446961507683	1.0618107284496639e-05	0.8	0.0014619110300925647	-0.12968221433434035	0.004372335125411756	-0.08389510901633875	0.001645045636002611	0.16557690276811898	0.00018654551130956192	0.11674804317368993	0.002261916225495131	0.000256386580476222	0.00014185421282935425	0.00024294709769400334	0.0014450664389053778	10.0
bip_meat_HealthyFood_sept23_2.json	0.002131169538986762	3.8501416039895856e-05	0.9883333064783293	0.00208884671688085	1.375367520195449e-05	0.8950652151401167	0.0024303205207093282	1.0745667107350092e-05	0.8	0.0013514651342454063	-0.11128348310451205	0.0022000860195021898	-0.07128091573569488	0.001787831513647611	0.18666091360693432	0.00037587704500790587	0.14663552496559407	0.001958171633432572	1.3710388654872556e-05	0.0005579442478541161	1.191558744560186e-05	0.001334647108248678	3.0
bip_meat_HealthyFood_sept23_3.json	0.0022564430649786873	3.661692360140564e-05	0.9872691796982673	0.0022563582584092354	1.281046049261039e-05	0.8920573490671577	0.0026226540419122058	1.0094592310750188e-05	0.8000028138414917	0.0016292459908726748	-0.09576088042087808	0.0020195405867586428	-0.0691446484590969	0.001956911439744844	0.23134747149670107	1.8177026945754512e-05	0.18610294102731947	0.0018410681756131683	-0.007763598467285022	0.009387331368784193	-0.0058756836504716674	0.001422878424627393	6.0
bip_meat_HealthyFood_sept23_4.json	0.0022888521803462116	3.57031806096675e-05	0.9862730516018876	0.0019443371184326283	1.4343495100580138e-05	0.9023003412535	0.0026446630356630942	9.865490441598711e-06	0.8000000000000003	0.0012497239082720965	-0.1106547264257868	0.0013444353594105082	-0.06555251984182578	0.0019612423177679476	0.1706060073663232	0.0005844871023299247	0.13599768929452702	0.0019138640353563061	6.180291682501096e-05	0.0006808060068345296	5.216138298822005e-05	0.0012497239082720965	9.0
bip_meat_HealthyFood_sept23_5.json	0.00229533910411342	3.5982375362883376e-05	0.9875441518851278	0.0021692039378999445	1.3375659583400797e-05	0.8924724978079192	0.0024649998569678633	1.0694495612525769e-05	0.8	0.0014726680593796343	-0.10662172097551066	0.0023508713852368147	-0.07036828001381795	0.0016842937366078	0.2105390901115889	0.00025863400983846255	0.149079764619597	0.002005174147212451	-0.001400565215308443	0.003822456925487731	-0.001214497964435339	0.0014726680593796343	8.0
bip_meat_HealthyFood_sept23_6.json	0.0022906492692370928	3.6276337126244506e-05	0.9810979983317711	0.001999146884281095	1.391645778928529e-05	0.8993295950758582	0.0025183901090445283	1.0347387501748936e-05	0.8000806142806299	0.0013529921654241628	-0.10895047680741307	0.003015130081113934	-0.06888469914818382	0.0016272737126367446	0.22804009517773022	0.00020189152832064482	0.15450090264823402	0.001999146884281095	6.0699588477366225e-05	0.0006995884773662552	5.408123448005041e-05	0.0013529921654241628	11.0
bip_meat_HealthyFood_sept23_7.json	0.0021943065591692283	3.775402990731917e-05	0.9843656164582458	0.0021075096898006164	1.340790176709797e-05	0.896989715308707	0.0025074580374036693	1.0419305153398191e-05	0.8001517071305136	0.0014134319154935932	-0.1009228839984806	0.0020448369828376645	-0.06633322392379465	0.0017575641344100943	0.20108566944422662	0.00020234817946396434	0.15067000940172237	0.0020325238741776275	-0.0019059229370758904	0.005375862068297448	-0.0016851531063466973	0.0013930343481701345	2.0
bip_meat_HealthyFood_sept23_8.json	0.0021608164473087563	3.8304408046810504e-05	0.9822176388354054	0.0020728086612800283	1.372377649368757e-05	0.8969155812427034	0.0024250592551563876	1.0868271129195973e-05	0.8	0.00126599863776872	-0.09457954557173584	0.0018725698663126997	-0.05657726059694394	0.0017875758216102603	0.17993859058982906	0.00020580605019388225	0.14051370022053886	0.0018467742849783023	6.168976142462853e-05	0.000675586097742169	5.081432074785295e-05	0.0012129910564010228	4.0
bip_meat_HealthyFood_sept23_9.json	0.002269267692294745	3.674306811756845e-05	0.9829006623456883	0.0021988938486598906	1.3102071111567043e-05	0.8959147496919784	0.0025227292627031514	1.0429655423346906e-05	0.8	0.0014899521972750191	-0.09550195230236452	0.0013796021383181102	-0.06370002276248816	0.0019383692512217107	0.18130233618071673	9.9640431818221e-05	0.14687968235424992	0.0019152005636966787	-7.035244483177122e-05	0.0007789615271913559	-5.720789929863724e-05	0.001402859906855319	1.0
Trivariate MiXeR estimates for bipolar disorder, moderate-to-vigorous physical activity and healthy food intake
Parameter estimates for multiple independent MiXeR runs for the "equilibrium" simulated scenario. The numbers 1, 2 and 3 denotes the phenotypes bipolar disorder (BIP), moderate-to-vigorous physical activity (PhysAct) and healthy food intake (HealthyFood), respectively.
run_id	p_1	sb2_1	s02_1	p_2	sb2_2	s02_2	p_3	sb2_3	s02_3	p_12	rho_12	rho0_12	rg_12	p_13	rho_13	rho0_13	rg_13	p_23	rho_23	rho0_23	rg_23	p_123	rank_p_proportion_deviation_from_median
bip_PhysAct_HealthyFood_sept23_10.json	0.0024088231409245004	3.4633039634246574e-05	0.9797406327754539	0.002663183385836369	5.0762539814793985e-06	1.0058312554068183	0.0024422495022841163	1.0687512387798192e-05	0.8000312758684862	0.0015672260612872066	0.07464396390132583	0.001094602769234299	0.046187381906223235	0.0018678375770078465	0.17442531514127005	0.00026007902625292987	0.13432323799092016	0.0010488007981186139	0.7437930530961011	0.10626021919483919	0.30587893941693894	0.0010262404973705528	7.0
bip_PhysAct_HealthyFood_sept23_11.json	0.0021837756195842496	3.823906822889828e-05	0.9804375593351944	0.0024934104815457114	5.343962334821745e-06	1.0112545342280277	0.00249634366438982	1.056189667971449e-05	0.8004156094314421	0.001603814049402298	0.15524194624003393	-0.01941036522305436	0.10669945359451534	0.001425197077137734	0.20629125365254103	0.0002581698271087887	0.125921400421646	0.0010119131230999316	0.7054112777639078	0.11218223307213986	0.28611231399664105	0.0009303920632377083	4.0
bip_PhysAct_HealthyFood_sept23_12.json	0.002261599279319359	3.753129209183541e-05	0.978896428970093	0.0024839694588727375	5.394976666371223e-06	1.0061935233763697	0.002596638078661271	1.0060070825165697e-05	0.8000149661032427	0.0006041240977178243	0.4404385216930738	6.059482666329307e-05	0.11226141225578062	0.0018030006489624128	0.19020876634557102	0.000626954370505524	0.14151838785628937	0.0009950701655438217	0.6740986514285682	0.11488242422433471	0.2641181988531406	0.000250916530027681	9.0
bip_PhysAct_HealthyFood_sept23_1.json	0.0022933680467021058	3.598744383954274e-05	0.9842548213990487	0.002406833191655814	5.5489204891952085e-06	1.0100848921772563	0.00246921353572838	1.0648288413133157e-05	0.800085613164379	0.0016199645116287357	5.561964605402886e-05	0.0007335620777718183	3.835074869518986e-05	0.0017792034526393859	0.17122572321636612	-0.00029978161482394815	0.12802017566795096	0.0011119249724603347	0.638719229924807	0.11043387213879408	0.29132862239002905	0.0011090624028969897	8.0
bip_PhysAct_HealthyFood_sept23_2.json	0.0021763327836888946	3.7716451763044734e-05	0.9878838723987682	0.0024983593875621928	5.3093816651870895e-06	1.0084045634341892	0.002448226950770189	1.0777293401093699e-05	0.8003343607320557	0.0012769092614826549	0.20659838651296097	-9.996766984913548e-05	0.11313496700194069	0.0016857106021308998	0.19831981519160408	0.0002712297301114721	0.1448307027589255	0.0008928555387121459	0.691886237424046	0.11783835556836268	0.24978283818947586	0.0007862870799246599	2.0
bip_PhysAct_HealthyFood_sept23_3.json	0.0021598135367752462	3.8246021633747534e-05	0.9836091503272625	0.002707130910551499	4.884341046600045e-06	1.0101462802607473	0.0024972767554430784	1.0554996526464728e-05	0.8000000000000002	0.0014634739210633656	0.2013798380694308	0.0002670355727332046	0.12188161964364538	0.0013499583115298955	0.287657523921196	0.0001272834870892636	0.1672070667046258	0.0009496212865689278	0.7891505149648064	0.1002363982377546	0.2882188089336277	0.0006536186958180147	6.0
bip_PhysAct_HealthyFood_sept23_4.json	0.002243475015453286	3.699464643723042e-05	0.9817455571428338	0.002718166343635879	4.914836518142164e-06	1.008849704191816	0.002474486623544022	1.05103922460529e-05	0.8	0.0014426254535407793	0.05750676802494963	0.0030580693689783263	0.03359494363265127	0.0016855742862264334	0.18053366737864301	7.577402888509157e-05	0.12915253295587062	0.0009332348839158509	0.6743707650242995	0.11885028151799813	0.24266610996624585	0.0008847247243139269	3.0
bip_PhysAct_HealthyFood_sept23_5.json	0.0024841259252134647	3.3948799420564455e-05	0.9753515717795382	0.002512520087083794	5.285667203143028e-06	1.0080937481831427	0.0025790163440287048	1.017283617147449e-05	0.8000048045085045	0.0002064611385370122	0.9802745788072379	-0.0008448774109328438	0.08101109144495304	0.0013802990990457698	0.23839029706868814	0.00019784342092269523	0.1300013698227155	0.0013555461688945882	0.34959309623659984	0.12617147427186465	0.1861638462090328	0.00017506165290800786	11.0
bip_PhysAct_HealthyFood_sept23_6.json	0.0023500072667076355	3.5841805045055316e-05	0.9799259637758013	0.0026458095132694277	4.998815303793852e-06	1.01330696111628	0.0026405191746067705	9.884864771437112e-06	0.8003907790801945	0.001552167862250672	0.06555185186651874	0.0027640068469534282	0.040804659939261446	0.0017335205582990898	0.21582900956808737	0.00015952545179897544	0.15019640881434823	0.0010053940667699261	0.5703197230542029	0.12807806382573875	0.21693556595108107	0.0009401744496462414	1.0
bip_PhysAct_HealthyFood_sept23_7.json	0.0023344457836790514	3.529815713840549e-05	0.9895087603732317	0.0025060152409123967	5.221532926881881e-06	1.014490121725508	0.002410578135210317	1.0904899072502402e-05	0.8000000000000002	0.0018626787628931657	0.06970447707840248	0.003439202781314202	0.05368029409300846	0.001735417077510824	0.222446993368252	-0.00010399289963094562	0.16273385194139245	0.002178613302291654	0.2678531689468043	0.12460478543094826	0.23742392450812602	0.0015352768242724222	12.0
bip_PhysAct_HealthyFood_sept23_8.json	0.002178963340077388	3.796478509748073e-05	0.9852573857927468	0.0026380645374827704	5.198703354807147e-06	1.0022084610107267	0.002519642647837177	1.0450511043799641e-05	0.8001972295345885	0.0001859018640555195	0.984093434127628	-0.0011263033214013386	0.07630489674320458	0.0017906958333658081	0.19206237814175953	-0.0005428949569521451	0.14678094790850355	0.0009123150126753536	0.7040192386550439	0.11822307357668282	0.24912491608833393	0.0001842088932315166	10.0
bip_PhysAct_HealthyFood_sept23_9.json	0.002314040629893122	3.521018904187656e-05	0.9862620577794883	0.002595445077439614	5.172609010502416e-06	1.008438286565581	0.002631176787746836	1.0033185994976552e-05	0.8002035097479151	0.0014079970309127951	0.06571851100356514	0.002886007684618044	0.03775704890048399	0.0018723062917659031	0.19760829448922584	7.384612307457332e-05	0.14994140017119464	0.0011355662464911024	0.6511859474144234	0.11461875832721281	0.28296750066073434	0.0009662626927855758	5.0
Trivariate MiXeR estimates for bipolar disorder, leisure screen time and healthy food intake
Parameter estimates for multiple independent MiXeR runs for the "equilibrium" simulated scenario. The numbers 1, 2 and 3 denotes the phenotypes bipolar disorder (BIP), leisure screen time (Screen) and healthy food intake (HealthyFood), respectively.
run_id	p_1	sb2_1	s02_1	p_2	sb2_2	s02_2	p_3	sb2_3	s02_3	p_12	rho_12	rho0_12	rg_12	p_13	rho_13	rho0_13	rg_13	p_23	rho_23	rho0_23	rg_23	p_123	rank_p_proportion_deviation_from_median
bip_Screen_HealthyFood_sept23_10.json	0.0023947374258898777	3.473327363911817e-05	0.9805805378912835	0.0028955822919016177	1.1741771895972362e-05	0.9940347141327223	0.0024808956956672516	1.053008887654151e-05	0.8000351667873673	0.0021379333296783	-0.11985757658236718	0.0009571501742995421	-0.09731118102359591	0.0013891238142271214	0.18654874779261219	0.0006383579907884565	0.1063163580844366	0.001132647055397032	-0.7985546920663593	-0.0618663130578655	-0.33746369486776073	0.0011325379324236048	8.0
bip_Screen_HealthyFood_sept23_11.json	0.0021837756195842496	3.823906822889828e-05	0.9804375593351944	0.0028510276126276434	1.1981821125287688e-05	0.9919435786892864	0.00249634366438982	1.056189667971449e-05	0.8004156094314421	0.0016833412384522294	-0.14268943707587525	0.0014537979407549086	-0.09626297274439505	0.0015540870828624738	0.20968157996230097	0.00026058883201977433	0.13956593775293852	0.0010786259598040426	-0.7881415829629834	-0.06871385550809342	-0.31865608192365497	0.001053652701730454	4.0
bip_Screen_HealthyFood_sept23_12.json	0.002261599279319359	3.753129209183541e-05	0.978896428970093	0.002882585432695204	1.1821194344898094e-05	0.9966916469382969	0.002596638078661271	1.0060070825165697e-05	0.8000149661032427	0.0018713229828567165	-0.13508291124016789	0.0006508872796601154	-0.09900342995161944	0.0013818365854957285	0.1858480966822872	0.00060662477143837	0.10597447293710628	0.0010709541034277245	-0.783211809087055	-0.07611230459911304	-0.30658667940183415	0.0009966650771678917	1.0
bip_Screen_HealthyFood_sept23_1.json	0.0023023323729046384	3.5830553999339636e-05	0.9844501611186925	0.0030154785506245362	1.1374031426235676e-05	0.9875422296439771	0.002454117721945805	1.072254038618003e-05	0.8000189753842752	0.0018266087617373602	-0.1122912071900167	0.0008254387850434457	-0.07784471901727065	0.0014698340371044074	0.19191578551536825	-0.00033800152343517047	0.11867173509541556	0.0010763436824819735	-0.8328626103992719	-0.05892691014278405	-0.3295326981251486	0.0010371542275586297	2.0
bip_Screen_HealthyFood_sept23_2.json	0.0020879026246743743	3.876779583533382e-05	0.993227331604712	0.00285536591121861	1.1951563782763517e-05	0.9945859026920428	0.0026109325959090216	1.0030742750926506e-05	0.8000025825048296	0.001787855501065729	-0.1313801393966631	0.001073581888106856	-0.09620023393411253	0.00121621171895782	0.22366971787293413	0.00011575314002684411	0.1165100593633026	0.0009840253475520333	-0.807588545706372	-0.08367487319804173	-0.29105007858046694	0.0009161645953491749	9.0
bip_Screen_HealthyFood_sept23_3.json	0.0021598135367752462	3.8246021633747534e-05	0.9836091503272625	0.002903590641409324	1.189733460574649e-05	0.988468278099856	0.002472506920948621	1.065209666665748e-05	0.8	0.001916046776140455	-0.13949871809491457	0.00038822165095707845	-0.10673343845104985	0.0012091020308370468	0.26721118248307296	0.00016422946280323516	0.13981079079263253	0.0009690652601635018	-0.8882757182259617	-0.06546745667459428	-0.32126570217634937	0.000965335270202255	7.0
bip_Screen_HealthyFood_sept23_4.json	0.002243475015453286	3.699464643723042e-05	0.9817455571428338	0.0029656588800948697	1.1594437210238278e-05	0.9908374465211464	0.002474486623544022	1.05103922460529e-05	0.8	0.0020773587860445563	-0.13532172250758498	0.0015463790028377533	-0.10898276243229729	0.001546611838674141	0.1716427665847024	8.008607614823756e-05	0.11266879830666118	0.0014929307726590166	-0.6044064009363077	-0.0711635752136744	-0.3330930505728389	0.0014620821191789852	12.0
bip_Screen_HealthyFood_sept23_5.json	0.0024841259252134647	3.3948799420564455e-05	0.9753515717795382	0.0029779957760799306	1.1473787779116588e-05	0.9908760602105754	0.0025790163440287048	1.017283617147449e-05	0.8000048045085045	0.0021147168458409376	-0.12483474814064305	0.0007603001645644446	-0.09705968375157072	0.0014392378928180312	0.21589914240221772	0.0001964530947223567	0.12276361007856766	0.0011984604184688663	-0.7710031298421058	-0.0729202650945136	-0.33341931145183684	0.001111093888267749	6.0
bip_Screen_HealthyFood_sept23_6.json	0.0021579412265801397	3.792197302340696e-05	0.9899082998156795	0.002960041631770004	1.145914298798923e-05	0.9955409156179524	0.0024507061365469417	1.0692552781449272e-05	0.8	0.0019295856588900763	-0.14569928641324725	0.0007299603682617063	-0.11123789751241199	0.0010954967513473492	0.23353236705163102	0.00014563281134298878	0.11124813783489118	0.0009267746709064683	-0.9314834503576123	-0.06455284893194625	-0.32051973152293656	0.000867141183657286	10.0
bip_Screen_HealthyFood_sept23_7.json	0.0023344457836790514	3.529815713840549e-05	0.9895087603732317	0.0028528389228274953	1.2161505407012136e-05	0.9863921596517364	0.002410578135210317	1.0904899072502402e-05	0.8000000000000002	0.001926573590949749	-0.12504547984900885	0.0007778373822091613	-0.09335188215134345	0.0014857913644253855	0.2534133622163517	-0.00010150228749243869	0.15872116346767765	0.0013713927216874992	-0.6369552309885177	-0.07002657621662488	-0.3330976100855439	0.0012454651581044049	11.0
bip_Screen_HealthyFood_sept23_8.json	0.0022594342649375127	3.686020649502162e-05	0.982536635142837	0.0028643393627530087	1.1966756847188102e-05	0.9919836340474588	0.0024452858270035986	1.0731172187474524e-05	0.8001256988041252	0.0017430408784296371	-0.12561421012059146	0.0009099056944086655	-0.08606652201373609	0.0014301388754048559	0.21152680352392406	-8.193069888296902e-05	0.12870011891394395	0.001140715763669631	-0.6992897013866948	-0.07405054470082453	-0.30140990806129214	0.0009273607820622698	3.0
bip_Screen_HealthyFood_sept23_9.json	0.0023218773858241274	3.5072878058045244e-05	0.9864262510548794	0.0027864760132638444	1.2135266535131502e-05	1.0001748407485112	0.002554813018245921	1.0346677041354077e-05	0.8	0.0017981859674741857	-0.12734291406691675	0.0013272007217537901	-0.09002478499289378	0.0014447324198960108	0.18590507664360384	0.00040815354875480003	0.11027560952718282	0.0009408335595787987	-0.9169782526958765	-0.06475492596436629	-0.32334386228568524	0.0009275918183660724	5.0
Trivariate MiXeR estimates for bipolar disorder, healthy food intake and sedentary behaviour at work
Parameter estimates for multiple independent MiXeR runs for the "equilibrium" simulated scenario. The numbers 1, 2 and 3 denotes the phenotypes bipolar disorder (BIP), healthy food intake (HealthyFood) and sedentary behaviour at work (SedWork), respectively.
run_id	p_1	sb2_1	s02_1	p_2	sb2_2	s02_2	p_3	sb2_3	s02_3	p_12	rho_12	rho0_12	rg_12	p_13	rho_13	rho0_13	rg_13	p_23	rho_23	rho0_23	rg_23	p_123	rank_p_proportion_deviation_from_median
bip_HealthyFood_SedWork_sept23_10.json	0.0023947374258898777	3.473327363911817e-05	0.9805805378912835	0.0024808956956672516	1.053008887654151e-05	0.8000351667873673	0.0015013177601180027	8.290194270643758e-06	1.0164852523735641	0.001882731970290038	0.18620022727270372	0.0006242720539018935	0.1438253701762163	0.0015013177601180027	0.04540965135368255	-0.00043009374187129453	0.03595468827490248	0.0010440211816795076	-0.22811394588604378	-1.4041155835619565e-05	-0.12340154098382147	0.0010440211816795076	12.0
bip_HealthyFood_SedWork_sept23_11.json	0.0021837756195842496	3.823906822889828e-05	0.9804375593351944	0.00249634366438982	1.056189667971449e-05	0.8004156094314421	0.0014680895046876058	8.550542539692145e-06	1.0156896422504298	0.0017029680518784876	0.19292158170919815	0.0002694597831712127	0.1407119952884922	0.0007598221680758934	0.15501941262650717	0.001168226362910317	0.06578362076491742	0.000979088247623985	-0.2222222222222222	0.0	-0.11365299119521352	0.0007598221680758934	2.0
bip_HealthyFood_SedWork_sept23_12.json	0.002261599279319359	3.753129209183541e-05	0.978896428970093	0.002596638078661271	1.0060070825165697e-05	0.8000149661032427	0.0013886411327809856	9.203213414450168e-06	1.0135215157282453	0.0018030006489624128	0.19020876634557102	0.000626954370505524	0.14151838785628937	0.0008873919162454474	0.08972619080055635	-0.00013829860189439925	0.04492952815985302	0.0009616162064364064	-0.2300781623705974	-6.887210185448547e-05	-0.11651355424637279	0.0008873919162454474	1.0
bip_HealthyFood_SedWork_sept23_1.json	0.0023023323729046384	3.5830553999339636e-05	0.9844501611186925	0.002454117721945805	1.072254038618003e-05	0.8000189753842752	0.001411944689944098	8.758840435079755e-06	1.0176519851687784	0.0019407081523252416	0.1722387070345815	-0.0003345102845979757	0.14062394620325894	0.0010524678288387726	0.09457742380643011	-0.0023887911397318263	0.055208183422304144	0.0010110384417218003	-0.23176982542818492	-4.873592137499675e-05	-0.12588327245074227	0.0009609835318859676	9.0
bip_HealthyFood_SedWork_sept23_2.json	0.0021833527145003143	3.7717174071093495e-05	0.9865794879466769	0.002395132681723615	1.097757492651383e-05	0.8010150965996553	0.0013041826328125876	9.300533988823392e-06	1.0223832823274859	0.001589423985182643	0.21140659740586798	0.0002107882139545372	0.14693713245619267	0.0004971695989610416	0.2233729385046548	-0.00011153150387346366	0.06581182972374527	0.0009520736833464079	-0.23046596345708603	-2.839855825122599e-05	-0.12414903880218528	0.0004971695989610416	6.0
bip_HealthyFood_SedWork_sept23_3.json	0.0021598135367752462	3.8246021633747534e-05	0.9836091503272625	0.002472506920948621	1.065209666665748e-05	0.8	0.0014800380301175965	8.666609768869191e-06	1.01440519372831	0.001329955135208449	0.2875118213320186	0.00017244053174274393	0.16546868257640523	0.0009339883269176646	0.09284159986794947	0.0009427598070363792	0.048499749698334364	0.0009597913117505596	-0.23450155008975587	-0.00022988796248666363	-0.11765688243936437	0.0009339883269176646	10.0
bip_HealthyFood_SedWork_sept23_4.json	0.002243475015453286	3.699464643723042e-05	0.9817455571428338	0.002474486623544022	1.05103922460529e-05	0.8	0.0016456629310574657	7.485960596706163e-06	1.0209959906266468	0.0020211490405812006	0.16129515377790002	7.753595793389803e-05	0.13836188968967353	0.0010245658985053691	0.09571503268676806	-0.0006810903591830083	0.05103745226850267	0.0011330170159692004	-0.2275527947309271	4.2520810308510536e-05	-0.1277631490157744	0.0010245658985053691	11.0
bip_HealthyFood_SedWork_sept23_5.json	0.0024841259252134647	3.3948799420564455e-05	0.9753515717795382	0.0025790163440287048	1.017283617147449e-05	0.8000048045085045	0.0014230406090629997	8.838353694337487e-06	1.013685560373448	0.0017202372643390362	0.21846922853624062	0.00018945440410851632	0.14847891164618646	0.0008214169447670433	0.10713748567632678	-0.0008695333405819658	0.046806876091291194	0.0009260143438104459	-0.22703797692966088	-3.8404201710967855e-05	-0.1097439349564368	0.0008214169447670433	7.0
bip_HealthyFood_SedWork_sept23_6.json	0.002368905327227244	3.5388101247506046e-05	0.9809278296217543	0.0026538822618655594	9.860883430390487e-06	0.8004306872295195	0.0014977401999239485	8.384373512876862e-06	1.0175055681256495	0.0018047325319757025	0.21115085968453498	0.00014385408682630622	0.15198160367754232	0.0005581202396991081	0.23476713053947396	-0.0002984340233018014	0.06956214547367065	0.001163614790377951	-0.23025167265353394	0.0001725591951881771	-0.1343856689373537	0.0005581202396991081	3.0
bip_HealthyFood_SedWork_sept23_7.json	0.0023344457836790514	3.529815713840549e-05	0.9895087603732317	0.002410578135210317	1.0904899072502402e-05	0.8000000000000002	0.001252670462377248	1.0083958474084368e-05	1.0164973805327913	0.0015632860202311743	0.22912012994249897	-0.0001004861971466584	0.15099034886386103	0.0007176507013982155	0.20946175745588125	-0.00020140934580333654	0.08790377825231571	0.000959418562622457	-0.2309867700047022	-0.00023857719691524072	-0.1275311270576912	0.00066910547728244	4.0
bip_HealthyFood_SedWork_sept23_8.json	0.002178963340077388	3.796478509748073e-05	0.9852573857927468	0.002519642647837177	1.0450511043799641e-05	0.8001972295345885	0.0012503890892833168	9.634883754060356e-06	1.0214682177777727	0.0017906958333658081	0.19206237814175953	-0.0005428949569521451	0.14678094790850355	0.001062011326628165	0.06705457964578658	0.0008938861890695581	0.04314297044471121	0.000922170521586492	-0.22980220169437385	-2.3605951385301976e-05	-0.11939148596243573	0.0007798962619161696	8.0
bip_HealthyFood_SedWork_sept23_9.json	0.0023218773858241274	3.5072878058045244e-05	0.9864262510548794	0.002554813018245921	1.0346677041354077e-05	0.8	0.0015833877780377448	7.809753333186977e-06	1.0196241198174256	0.002068208867692037	0.1745984063787446	0.0003990444366364479	0.14826391721180487	0.0010296227591833293	0.06712905838878752	0.0008199095219093354	0.03604752105947281	0.0008279810271197656	-0.32727990825989967	-0.0019102640889173798	-0.13473068739029545	0.0008279810271197656	5.0
Trivariate MiXeR estimates for bipolar disorder, moderate-to-vigorous physical activity and meat consumption
Parameter estimates for multiple independent MiXeR runs for the "equilibrium" simulated scenario. The numbers 1, 2 and 3 denotes the phenotypes bipolar disorder (BIP), moderate-to-vigorous physical activity (PhysAct) and meat consumption (Meat), respectively.
run_id	p_1	sb2_1	s02_1	p_2	sb2_2	s02_2	p_3	sb2_3	s02_3	p_12	rho_12	rho0_12	rg_12	p_13	rho_13	rho0_13	rg_13	p_23	rho_23	rho0_23	rg_23	p_123	rank_p_proportion_deviation_from_median
bip_PhysAct_meat_sept23_10.json	0.0024088231409245004	3.4633039634246574e-05	0.9797406327754539	0.002663183385836369	5.0762539814793985e-06	1.0058312554068183	0.0020477445646474306	1.3976113875006514e-05	0.8977814785348435	0.0015743555607158272	0.07160129388907609	0.0011047276127391405	0.044506218844551866	0.0014637264833575656	-0.09729645244607205	0.0034433442108660083	-0.0641234068225836	0.0006778641170080667	-0.6386917570712575	-0.00019283413846505582	-0.1853939377174261	0.0006711725840174252	1.0
bip_PhysAct_meat_sept23_11.json	0.0021837756195842496	3.823906822889828e-05	0.9804375593351944	0.0024934104815457114	5.343962334821745e-06	1.0112545342280277	0.002054742013330196	1.4200597947374977e-05	0.8914014156181184	0.0019979535967444466	0.14398516663380928	-0.018390610065719494	0.1232827330735988	0.0014759773441539114	-0.0961619240918755	0.0017759628785089085	-0.06700391494635012	0.001736202141486121	-0.08191523169861128	-0.025508730813757714	-0.0628332336237235	0.0014759773441539114	10.0
bip_PhysAct_meat_sept23_12.json	0.002261599279319359	3.753129209183541e-05	0.978896428970093	0.0024839694588727375	5.394976666371223e-06	1.0061935233763697	0.0021919727012858466	1.301036654269767e-05	0.8970215681521698	0.000677872611294418	0.3953892881761734	5.781375268333741e-05	0.11308162270950596	0.00139839307757835	-0.11221550338950052	0.004165906978167091	-0.07047851232233598	0.0013504568629838776	-0.1015123236447205	-0.025203461818922756	-0.05875012416802204	0.0006024415475566132	4.0
bip_PhysAct_meat_sept23_1.json	0.0022933680467021058	3.598744383954274e-05	0.9842548213990487	0.002406833191655814	5.5489204891952085e-06	1.0100848921772563	0.0021449318480936033	1.3268672238654207e-05	0.8960896345599372	0.002093634343577081	6.142636424772453e-05	0.0006953965911406364	5.473886269369047e-05	0.0016072516117338115	-0.09034115628242821	0.001462354707531393	-0.06546751965940484	0.0017656398268009396	-0.22908127543039708	-3.0781986518393532e-06	-0.17801719926164342	0.0014524409787222059	12.0
bip_PhysAct_meat_sept23_2.json	0.0021763327836888946	3.7716451763044734e-05	0.9878838723987682	0.0024983593875621928	5.3093816651870895e-06	1.0084045634341892	0.0020019093846826122	1.4022193479448651e-05	0.8994241478723983	0.0012769092614826549	0.20659838651296097	-9.996766984913548e-05	0.11313496700194069	0.0014316439936584925	-0.11357669994982872	0.004102771306461272	-0.0779003522584485	0.0006120343109337616	-0.6743230296845775	-3.8069956819245075e-05	-0.18454152201437357	0.0005787647761049575	3.0
bip_PhysAct_meat_sept23_3.json	0.0021598135367752462	3.8246021633747534e-05	0.9836091503272625	0.002707130910551499	4.884341046600045e-06	1.0101462802607473	0.002137661725315918	1.3111161929824616e-05	0.9000523086246929	0.0014837610563311029	0.2052101458007129	0.000255828483871629	0.12592154359563074	0.0013723184289209172	-0.10203382346666348	0.0012656148202345439	-0.06516605589040406	0.0007255287913806717	-0.631039468984468	-0.00017075753793303574	-0.19032115090994814	0.0007255287913806717	2.0
bip_PhysAct_meat_sept23_4.json	0.002243475015453286	3.699464643723042e-05	0.9817455571428338	0.002718166343635879	4.914836518142164e-06	1.008849704191816	0.0021949766687100235	1.2931934069545442e-05	0.8988439336776988	0.0017300756499557465	0.05650850278385958	0.0028285259339186283	0.03958952219243698	0.0007797391072144642	-0.20257156405087512	0.0002839309589291725	-0.07117905615979873	0.0002692327554918904	-0.9616724558610873	-0.01724816931312073	-0.10599908191232757	0.0002692327554918904	5.0
bip_PhysAct_meat_sept23_5.json	0.0024841259252134647	3.3948799420564455e-05	0.9753515717795382	0.002512520087083794	5.285667203143028e-06	1.0080937481831427	0.0020256948097566755	1.419917802825122e-05	0.8925260724195043	0.0001753171492108446	1.0	-0.0008687874066310998	0.07017506525685821	0.0015227729297619412	-0.12053630004238672	0.002109502424006458	-0.08182371483505382	0.0005569346619550881	-0.7285484610857663	-0.0002671761352185648	-0.1798543367154007	0.00010946953129972869	7.0
bip_PhysAct_meat_sept23_6.json	0.0023500072667076355	3.5841805045055316e-05	0.9799259637758013	0.0026458095132694277	4.998815303793852e-06	1.01330696111628	0.002274767458268242	1.2598927094620195e-05	0.8961177786444418	0.002090397236858347	0.07239189408401198	0.0026450340775638374	0.0606882861386003	0.0015839326720527346	-0.11314149804063442	0.0021888069077177813	-0.07750960717241726	0.001891724234537871	-0.10398667950139964	-0.024205560717590096	-0.08018400563272082	0.0015839326720527346	9.0
bip_PhysAct_meat_sept23_7.json	0.0023344457836790514	3.529815713840549e-05	0.9895087603732317	0.0025060152409123967	5.221532926881881e-06	1.014490121725508	0.0020011682226506434	1.4290798672661469e-05	0.8957235245362345	0.00217729614829931	0.06288791080024211	0.003410052173603081	0.056611012387474895	0.0015313995596855858	-0.09289958411627124	0.0012366871277223572	-0.0658216238984115	0.0017037512505367017	-0.08950954078196634	-0.027629794115770146	-0.06809917705647335	0.0015313995596855858	11.0
bip_PhysAct_meat_sept23_8.json	0.002178963340077388	3.796478509748073e-05	0.9852573857927468	0.0026380645374827704	5.198703354807147e-06	1.0022084610107267	0.0024351330450965184	1.1675042107994894e-05	0.8945440562412744	0.00018392120465739254	0.9899063826039731	-0.0011786978125288671	0.0759378431137972	0.0012247114377198737	-0.11143807794820339	0.002751597500911479	-0.05924900724146796	0.0013687533160031764	-0.07804898016468652	-0.027689774562350607	-0.042149105464566926	0.00018392120465739254	6.0
bip_PhysAct_meat_sept23_9.json	0.002314040629893122	3.521018904187656e-05	0.9862620577794883	0.002595445077439614	5.172609010502416e-06	1.008438286565581	0.002190140178483073	1.3265968444940607e-05	0.8911279026589621	0.0020193607945522734	0.0645644772474478	0.0029328850876247305	0.05320055313597887	0.0014863323243928378	-0.10592515282258885	0.002942114873199383	-0.06993483842398736	0.0018432047045261572	-0.09954022745479954	-0.026397625312440325	-0.07695384446337003	0.0014863323243928378	8.0
Trivariate MiXeR estimates for bipolar disorder, leisure screen time and meat consumption
Parameter estimates for multiple independent MiXeR runs for the "equilibrium" simulated scenario. The numbers 1, 2 and 3 denotes the phenotypes bipolar disorder (BIP), leisure screen time (Screen) and meat consumption (Meat), respectively.
run_id	p_1	sb2_1	s02_1	p_2	sb2_2	s02_2	p_3	sb2_3	s02_3	p_12	rho_12	rho0_12	rg_12	p_13	rho_13	rho0_13	rg_13	p_23	rho_23	rho0_23	rg_23	p_123	rank_p_proportion_deviation_from_median
bip_Screen_meat_sept23_10.json	0.0023947374258898777	3.473327363911817e-05	0.9805805378912835	0.0028955822919016177	1.1741771895972362e-05	0.9940347141327223	0.0020099479899223674	1.4223073726346333e-05	0.8978541518153467	0.002319853351980144	-0.13149695181930324	0.0009522538753096964	-0.11584553806325804	0.0008211698997027101	-0.12246218987582697	0.004013001903854465	-0.0458367358034845	0.0007851450294375698	0.9219966138766037	0.026277530460726117	0.3000674211548712	0.0007462858257929766	9.0
bip_Screen_meat_sept23_11.json	0.0021837756195842496	3.823906822889828e-05	0.9804375593351944	0.0028510276126276434	1.1981821125287688e-05	0.9919435786892864	0.002054742013330196	1.4200597947374977e-05	0.8914014156181184	0.00202682641023637	-0.12450121493625417	0.0014787267614584812	-0.1011312617854854	0.0007711053015041899	-0.1077831503538053	0.001777315025717541	-0.03923574517195739	0.0007148247898270348	0.9218073727358647	0.03762717209415779	0.27224531843138655	0.0006141560921563103	10.0
bip_Screen_meat_sept23_12.json	0.002261599279319359	3.753129209183541e-05	0.978896428970093	0.002882585432695204	1.1821194344898094e-05	0.9966916469382969	0.0021919727012858466	1.301036654269767e-05	0.8970215681521698	0.001984428685261728	-0.14776346870962598	0.0006586517262375565	-0.11484276795871498	0.0012393437110369682	-0.12897673141060442	0.004141369662917779	-0.07179227815388237	0.0010907851810912095	0.9031039830202218	2.2064373561071173e-05	0.39189373662472343	0.0009621731169793369	4.0
bip_Screen_meat_sept23_1.json	0.0023023323729046384	3.5830553999339636e-05	0.9844501611186925	0.0030154785506245362	1.1374031426235676e-05	0.9875422296439771	0.0022163789772433177	1.2928372785272275e-05	0.8948781380507675	0.002035492859769593	-0.1185567101020288	0.0008273109632393012	-0.0915869487745243	0.001297016410208118	-0.09940086412074609	0.0025208339692026063	-0.05707285651365045	0.0010868945667189126	0.9208122212992358	-2.722666534081753e-05	0.3871313656815938	0.0010338642391000139	3.0
bip_Screen_meat_sept23_2.json	0.0020879026246743743	3.876779583533382e-05	0.993227331604712	0.00285536591121861	1.1951563782763517e-05	0.9945859026920428	0.0020720727599890638	1.3778168893510528e-05	0.8950248401891027	0.0020834103975602637	-0.1356807441242966	0.0010660084165373686	-0.11577293374730278	0.0008357869361323511	-0.12018765348439117	0.0028248104255579045	-0.04829451554897496	0.0008493725671539757	0.839241161097874	0.03595283452548369	0.29305667658785484	0.000831294709018241	7.0
bip_Screen_meat_sept23_3.json	0.0021598135367752462	3.8246021633747534e-05	0.9836091503272625	0.002903590641409324	1.189733460574649e-05	0.988468278099856	0.002127744636076943	1.31203449298199e-05	0.9004691084204686	0.0019853308956967316	-0.1307188880911039	0.00041166943506897854	-0.10363236821209507	0.0011686059846106114	-0.08680478341196374	0.0019296802752117492	-0.04731990698583342	0.0010294867691277704	0.9221540525655388	0.0004068572538988098	0.3819414587775414	0.000994123343532097	2.0
bip_Screen_meat_sept23_4.json	0.002243475015453286	3.699464643723042e-05	0.9817455571428338	0.0029656588800948697	1.1594437210238278e-05	0.9908374465211464	0.0021949766687100235	1.2931934069545442e-05	0.8988439336776988	0.002243475015453286	-0.13078456084101708	0.0015351666507296361	-0.1137513342169046	0.0007658559342073921	-0.22061309980222285	0.0002842994081577381	-0.07613823515301062	0.0009174813435514117	0.9954320253416393	0.0022547088182151716	0.35795901044494516	0.0007658559342073921	8.0
bip_Screen_meat_sept23_5.json	0.0024841259252134647	3.3948799420564455e-05	0.9753515717795382	0.0029779957760799306	1.1473787779116588e-05	0.9908760602105754	0.0020256948097566755	1.419917802825122e-05	0.8925260724195043	0.002366447444629874	-0.1217247916626498	0.0008043581803931812	-0.10590758412814018	0.001025458230540636	-0.12450083623677159	0.0022107102343297616	-0.05691364915369372	0.0009582641119993406	0.9424415551929456	0.00024756882061250887	0.36769743858887544	0.0009077797499570452	5.0
bip_Screen_meat_sept23_6.json	0.0021579412265801397	3.792197302340696e-05	0.9899082998156795	0.002960041631770004	1.145914298798923e-05	0.9955409156179524	0.0021669906852896273	1.3301529922247783e-05	0.8934627902666828	0.0019340260005121194	-0.14502221972860238	0.0007101829778154	-0.11097576330379848	0.0010133490446705227	-0.1082575948595642	0.0037540327561034945	-0.05073049597580026	0.0010471476974563013	0.9480234876335402	2.1346134409664705e-05	0.39196709251427536	0.0007894338186025023	1.0
bip_Screen_meat_sept23_7.json	0.0023344457836790514	3.529815713840549e-05	0.9895087603732317	0.0028528389228274953	1.2161505407012136e-05	0.9863921596517364	0.0020011682226506434	1.4290798672661469e-05	0.8957235245362345	0.0020194283870121153	-0.13719830610010206	0.0007766332359694103	-0.10736103376804051	0.0010455683455876683	-0.08465540216837807	0.0012240232107977936	-0.04095183896700803	0.0007425853606556102	0.8795312705282906	0.04319215997265998	0.27334884522717656	0.0007305509489207319	6.0
bip_Screen_meat_sept23_8.json	0.0022594342649375127	3.686020649502162e-05	0.982536635142837	0.0028643393627530087	1.1966756847188102e-05	0.9919836340474588	0.0022649245632356757	1.2457837810981427e-05	0.8965951482425082	0.002259110637987518	-0.12649941228030792	0.0008700142800489572	-0.11233469679945995	0.0015072880917999137	-0.12016972024174583	0.003894738151253077	-0.08006903455654932	0.001528709688363707	0.33320049790878437	0.07335818668185992	0.19998229736516857	0.0015069644648499185	12.0
bip_Screen_meat_sept23_9.json	0.0023218773858241274	3.5072878058045244e-05	0.9864262510548794	0.0027864760132638444	1.2135266535131502e-05	1.0001748407485112	0.0021987799484186684	1.322355839398149e-05	0.8909136696337331	0.0022410062084070154	-0.13921318466688778	0.0014034847366207086	-0.12265242324489845	0.0012381646492458168	-0.11883298856798849	0.0030876401197899176	-0.06511857602129886	0.001231416344868916	0.3845264059723345	0.07482531940541676	0.1912989314716345	0.001157293471828705	11.0
Trivariate MiXeR estimates for bipolar disorder, meat consumption and sedentary behaviour at work
Parameter estimates for multiple independent MiXeR runs for the "equilibrium" simulated scenario. The numbers 1, 2 and 3 denotes the phenotypes bipolar disorder (BIP), meat consumption (Meat) and sedentary behaviour at work (SedWork), respectively.
run_id	p_1	sb2_1	s02_1	p_2	sb2_2	s02_2	p_3	sb2_3	s02_3	p_12	rho_12	rho0_12	rg_12	p_13	rho_13	rho0_13	rg_13	p_23	rho_23	rho0_23	rg_23	p_123	rank_p_proportion_deviation_from_median
bip_meat_SedWork_sept23_10.json	0.0023947374258898777	3.473327363911817e-05	0.9805805378912835	0.0020099479899223674	1.4223073726346333e-05	0.8978541518153467	0.0015013177601180027	8.290194270643758e-06	1.0164852523735641	0.0018851533405463282	-0.10491557044869886	0.0038270898001879924	-0.090149903821548	0.0014958938744725875	0.05027021802705465	-0.00042452122060578627	0.03965941380398691	0.0012335329768448857	0.0003340756134620197	0.00020449486524477288	0.0002372284754835402	0.001233170640390167	12.0
bip_meat_SedWork_sept23_11.json	0.0021837756195842496	3.823906822889828e-05	0.9804375593351944	0.002054742013330196	1.4200597947374977e-05	0.8914014156181184	0.0014680895046876058	8.550542539692145e-06	1.0156896422504298	0.0012917196681523897	-0.11089575628875663	0.001794727754669077	-0.06762395116740624	0.0007708212118280494	0.15522003447708588	0.0011664503615762699	0.06682225992117384	0.001420928439074775	0.004146642161634154	-0.007005763280310819	0.0033924530672901298	0.0007267124307109084	3.0
bip_meat_SedWork_sept23_12.json	0.002261599279319359	3.753129209183541e-05	0.978896428970093	0.0021919727012858466	1.301036654269767e-05	0.8970215681521698	0.0013886411327809856	9.203213414450168e-06	1.0135215157282453	0.0014962922737865438	-0.11919300393170298	0.00431834301953073	-0.08010171220851765	0.0008873919162454474	0.08972619080055635	-0.00013829860189439925	0.04492952815985302	0.0013886411327809856	0.00010802469135802467	8.02469135802469e-05	8.598060094507445e-05	0.0008873919162454474	4.0
bip_meat_SedWork_sept23_1.json	0.0023023323729046384	3.5830553999339636e-05	0.9844501611186925	0.0022163789772433177	1.2928372785272275e-05	0.8948781380507675	0.001411944689944098	8.758840435079755e-06	1.0176519851687784	0.0014765640260173945	-0.10619934813520727	0.0025978666452153494	-0.06941736322316233	0.0010524678288387726	0.09457742380643011	-0.0023887911397318263	0.055208183422304144	0.0013636254653609868	0.000255550475029213	-2.5770969872478843e-05	0.00019698853131945988	0.0010458933076042418	2.0
bip_meat_SedWork_sept23_2.json	0.0021833527145003143	3.7717174071093495e-05	0.9865794879466769	0.0020061329032494577	1.4071364173669705e-05	0.898615750416738	0.0013041826328125876	9.300533988823392e-06	1.0223832823274859	0.0012999152460458222	-0.11849216659352435	0.0031878848658080513	-0.07359746864082824	0.0006026716408837308	0.20114441773088118	-0.0001148530647632676	0.07183855427173944	0.001240807686344106	0.002113295732389729	-0.004300913713369183	0.0016211219804306565	0.0006026716408837308	5.0
bip_meat_SedWork_sept23_3.json	0.0021598135367752462	3.8246021633747534e-05	0.9836091503272625	0.002127744636076943	1.31203449298199e-05	0.9004691084204686	0.0014800380301175965	8.666609768869191e-06	1.01440519372831	0.0015370020353252974	-0.09683040868496944	0.0018428557186964205	-0.0694253896434832	0.0009339883269176646	0.09284159986794947	0.0009427598070363792	0.048499749698334364	0.001379111266305029	-0.00019595265049568672	-0.0034870655471003187	-0.00015228399409123724	0.0008720529136995635	9.0
bip_meat_SedWork_sept23_4.json	0.002243475015453286	3.699464643723042e-05	0.9817455571428338	0.0021949766687100235	1.2931934069545442e-05	0.8988439336776988	0.0016456629310574657	7.485960596706163e-06	1.0209959906266468	0.0008335355641098874	-0.19983874185457115	0.0002855101737518628	-0.07506340284824103	0.0009363156647954615	0.09424774705633746	-0.000681750187745839	0.045926378922715484	0.0014980188398122276	0.0012982892300809953	-0.00496681173163632	0.0010233008438008907	0.0007886715735502237	10.0
bip_meat_SedWork_sept23_5.json	0.0024841259252134647	3.3948799420564455e-05	0.9753515717795382	0.0020256948097566755	1.419917802825122e-05	0.8925260724195043	0.0014230406090629997	8.838353694337487e-06	1.013685560373448	0.0015227729297619412	-0.12053630004238672	0.002109502424006458	-0.08182371483505382	0.0008214169447670433	0.10713748567632678	-0.0008695333405819658	0.046806876091291194	0.0006091762754147033	0.00017495845753001137	0.0001325645990224293	6.277435628405413e-05	0.0003823877997342765	11.0
bip_meat_SedWork_sept23_6.json	0.002368905327227244	3.5388101247506046e-05	0.9809278296217543	0.0022596520588654702	1.2658531887162753e-05	0.8965994972941513	0.0014977401999239485	8.384373512876862e-06	1.0175055681256495	0.0015009324818102904	-0.11308075164944607	0.0024216385222393553	-0.07335930442046666	0.0007352771407894162	0.2221369056882268	-0.00029866920384101335	0.08671209651490384	0.00136995377565367	0.00021371534946938345	-2.9693695253761902e-05	0.00015914851833707082	0.0007173844219833836	1.0
bip_meat_SedWork_sept23_7.json	0.0023344457836790514	3.529815713840549e-05	0.9895087603732317	0.0020011682226506434	1.4290798672661469e-05	0.8957235245362345	0.001252670462377248	1.0083958474084368e-05	1.0164973805327913	0.0014325517487433926	-0.10218347261241638	0.0012425641855625068	-0.06772628936417478	0.0007976899830499333	0.18654014900171856	-0.00021126755478203204	0.08701540446668753	0.0010693998287268584	0.001703834114405743	-0.004259654170176081	0.001150819473721236	0.000614419349399544	6.0
bip_meat_SedWork_sept23_8.json	0.002178963340077388	3.796478509748073e-05	0.9852573857927468	0.0024351330450965184	1.1675042107994894e-05	0.8945440562412744	0.0012503890892833168	9.634883754060356e-06	1.0214682177777727	0.0015507936321830548	-0.10751023949931121	0.0027655022809541492	-0.07237982513401825	0.001062011326628165	0.06705457964578658	0.0008938861890695581	0.04314297044471121	0.0012503890892833168	0.00010802469135802467	8.02469135802469e-05	7.740771982704729e-05	0.001062011326628165	8.0
bip_meat_SedWork_sept23_9.json	0.0023218773858241274	3.5072878058045244e-05	0.9864262510548794	0.0021987799484186684	1.322355839398149e-05	0.8909136696337331	0.0015833877780377448	7.809753333186977e-06	1.0196241198174256	0.0015320982447320512	-0.10750048614832759	0.0029935135261235273	-0.07289311648596082	0.0012211942400012269	0.0746528332569574	0.0008037154712746705	0.04754641285188077	0.0013719704269377806	0.003800420417118277	-0.005582176401783009	0.002794421182393205	0.0012211942400012269	7.0
Trivariate MiXeR estimates for bipolar disorder, leisure screen time and moderate-to-vigorous physical activity
Parameter estimates for multiple independent MiXeR runs for the "equilibrium" simulated scenario. The numbers 1, 2 and 3 denotes the phenotypes bipolar disorder (BIP), leisure screen time (Screen) and moderate-to-vigorous physical activity (PhysAct), respectively.
run_id	p_1	sb2_1	s02_1	p_2	sb2_2	s02_2	p_3	sb2_3	s02_3	p_12	rho_12	rho0_12	rg_12	p_13	rho_13	rho0_13	rg_13	p_23	rho_23	rho0_23	rg_23	p_123	rank_p_proportion_deviation_from_median
bip_Screen_PhysAct_sept23_10.json	0.0023317102407976126	3.5501004699294886e-05	0.98544334645237	0.0028259602871647757	1.2238895557645163e-05	0.9864518164569724	0.002510153034444156	5.306670233408298e-06	1.010595937064072	0.0020165759606525038	-0.13841286091353885	0.0008371087483045285	-0.10873533924518182	0.0017399006010144868	0.11858629795672168	-0.013014082731978703	0.08528478514673765	0.0015260383673912053	-0.8466337475226309	-0.0752456328238073	-0.4850962323025229	0.0014247663208693782	5.0
bip_Screen_PhysAct_sept23_11.json	0.002267794527630394	3.661036864744785e-05	0.9817606146840897	0.0027069948785697754	1.2437038840679943e-05	0.9997708965193357	0.002615320550514392	5.230846461865485e-06	1.0033816384498349	0.0020229898484584634	-0.12352795830439545	0.0007407517940307818	-0.10085870747187627	0.0015319455868984312	0.05613061516008835	0.003861948715216238	0.035308464155745865	0.0013514067311815449	-0.9145847619281543	-0.07749064034797606	-0.4645194025004211	0.0012871409077265	1.0
bip_Screen_PhysAct_sept23_12.json	0.002243929402316417	3.657468461349875e-05	0.9848637106724736	0.0028721170311728976	1.1916529867824155e-05	0.9914463709486325	0.002389000209519254	5.444436734045737e-06	1.0178357185286404	0.00210358745078423	-0.1316621246491052	0.0006940296577868591	-0.10909774390528194	0.0015448579735014675	0.07021291910455436	-0.0013753498187346147	0.04684819895889007	0.0014046822882243012	-0.8427245447352212	-0.09242626991833959	-0.45191274482984356	0.0014045160219692799	2.0
bip_Screen_PhysAct_sept23_1.json	0.0021318155800961434	3.820610130049335e-05	0.9902358975230736	0.0028714376245831696	1.1846063044939142e-05	0.9918670094765077	0.0030457407686516028	4.499273968723272e-06	1.0029949160052287	0.0020913731987762087	-0.14156908409693333	0.000650456610416193	-0.11966728867504388	0.0017122745774239367	0.0751330808583373	0.001351453433772829	0.050487436741262194	0.0017966243489223788	-0.7379693125833875	-0.08395741926424816	-0.4483316740116788	0.0016718321961040011	7.0
bip_Screen_PhysAct_sept23_2.json	0.0024008489529844883	3.422336558209579e-05	0.9850952330321159	0.0028884599408328863	1.1936442696780864e-05	0.9830212286744502	0.0025142842299060103	5.310287578807196e-06	1.0106880503901567	0.0017908687851335946	-0.1316617326828115	0.0007798620116894333	-0.08953807221770325	0.000444965210465695	0.9818949673702646	-0.0219853227765422	0.17782854971210363	0.0014645889434423208	-0.8907172798203682	-0.07746078642711755	-0.48407791434406294	0.00036699778774302937	11.0
bip_Screen_PhysAct_sept23_3.json	0.0023143935147438947	3.617436857239251e-05	0.9808177131019149	0.002943324890453369	1.1757024812446602e-05	0.9839781103827538	0.0027532689115040937	4.995121686901909e-06	1.0048070877480297	0.0015605051569331208	-0.13998959919234746	0.0005451945692736802	-0.08369957926256434	0.00047008468050849386	0.8982774268754297	-0.022259088646464874	0.16727986419951696	0.0015991056643981706	-0.8608409640968258	-0.07520525078271587	-0.48356701573865457	0.00021628593087792263	12.0
bip_Screen_PhysAct_sept23_4.json	0.0024700465947379274	3.4029747343961166e-05	0.9784295171290576	0.0028065038993837213	1.2102367907900734e-05	0.991926378571648	0.00275749903149721	4.797036565873375e-06	1.0131575665133297	0.0023453640811040917	-0.12032803986686612	0.0004111694422058602	-0.10718690080798476	0.001393837053263119	0.08475154261336364	0.0006663739849638644	0.04526362791583275	0.001371242539578275	-0.9004559217181219	-0.0938554317848014	-0.44385000282120757	0.0012691545396292835	6.0
bip_Screen_PhysAct_sept23_5.json	0.0022712407309750295	3.670266568444062e-05	0.983493397410377	0.002955317833474401	1.1388399881141114e-05	0.9960750459092514	0.003089471706754281	4.3798812932928235e-06	1.005837890499571	0.0021534779608754604	-0.14161699720854484	0.0004546082775549487	-0.11771237758523741	0.0017572740373856864	0.06422679390811493	0.0029117123329091012	0.04260710641139203	0.0020586332539255774	-0.7138681140951015	-0.08370522638219623	-0.4863542994410562	0.0016395112672861175	9.0
bip_Screen_PhysAct_sept23_6.json	0.002141589336850839	3.836965264566173e-05	0.9872728295254773	0.002737593297020948	1.2439803641440586e-05	0.9918439388261231	0.0025180117821979597	5.335587952773762e-06	1.009796350435678	0.0018516901965233952	-0.12274169730102805	0.0004296378008647192	-0.09386590883738004	0.0004740041245440513	0.47875582185122056	4.290492110943157e-05	0.0977235447912011	0.001348355896941909	-0.9322410271613422	-0.08137754534115672	-0.4787617077367991	0.0004740041245440513	10.0
bip_Screen_PhysAct_sept23_7.json	0.00221966566484905	3.7480949669544664e-05	0.9829519816329468	0.002811480992910277	1.2371100546549662e-05	0.983412145266696	0.002446931639904709	5.449741093272254e-06	1.010124707233675	0.0021337551754448147	-0.13310640963934162	0.0005179237270802377	-0.11369260007727945	0.0015013675642417566	0.07246552219541116	0.0025766676312469153	0.046683537180268256	0.001518884510783676	-0.8040571471817587	-0.08409844376350971	-0.4656216610358034	0.0014154570748375218	4.0
bip_Screen_PhysAct_sept23_8.json	0.0024219066355675124	3.4219872806865883e-05	0.979152164920807	0.0028789529470447054	1.192117679764756e-05	0.9907822307759748	0.002578254340992746	5.209803143493669e-06	1.0115114860922518	0.002207604671634646	-0.11280284751863666	0.0003793701598911734	-0.09430731606461369	0.0014359147702791117	0.06164629244933194	0.0028350676202198565	0.035423710316606474	0.0014493491866486435	-0.910128108542798	-0.07884021510621311	-0.48416723512422927	0.0012216128063462454	3.0
bip_Screen_PhysAct_sept23_9.json	0.0022435962479969403	3.660768957018062e-05	0.9862392589584549	0.0029577582547996766	1.1890813818344999e-05	0.9786614646403222	0.002496142649178454	5.46566367648267e-06	1.0074985690296299	0.0019641500042248054	-0.14363303647787184	0.0009507427500268894	-0.10951542779204014	0.0018782557305688319	0.08020414917979472	-0.007563849123833747	0.06365675642767556	0.001645971421248922	-0.7293709378226969	-0.08584819800076882	-0.44182949762136475	0.001598809486796697	8.0
Trivariate MiXeR estimates for bipolar disorder, moderate-to-vigorous physical activity and sedentary behaviour at work
Parameter estimates for multiple independent MiXeR runs for the "equilibrium" simulated scenario. The numbers 1, 2 and 3 denotes the phenotypes bipolar disorder (BIP), moderate-to-vigorous physical activity (PhysAct) and sedentary behaviour at work (SedWork), respectively.
run_id	p_1	sb2_1	s02_1	p_2	sb2_2	s02_2	p_3	sb2_3	s02_3	p_12	rho_12	rho0_12	rg_12	p_13	rho_13	rho0_13	rg_13	p_23	rho_23	rho0_23	rg_23	p_123	rank_p_proportion_deviation_from_median
bip_PhysAct_SedWork_sept23_10.json	0.002334108345559508	3.558308236438745e-05	0.9835645366706505	0.002567266515588543	5.2033528730273215e-06	1.0100148617288833	0.0015121526765816784	8.505628434805072e-06	1.0118179066110482	0.0021168385627961736	0.058547517695912245	0.003021580104132998	0.05062910394618819	0.0010885668117765297	0.08117880975168178	6.600343851398651e-05	0.04703698126112893	0.0014051889392723903	0.5789666676168475	0.03446056197942224	0.4129096039548874	0.0009883949594103538	9.0
bip_PhysAct_SedWork_sept23_11.json	0.002267794527630394	3.661036864744785e-05	0.9817606146840897	0.002615320550514392	5.230846461865485e-06	1.0033816384498349	0.001278647685434798	9.528725262349727e-06	1.0215928863501793	0.002070090571861653	0.06059800410643707	0.0036557046833050316	0.05150902779861125	0.0008191341391268421	0.10307358497242282	-0.00031212687013157104	0.049582121805043074	0.0009367771041627129	0.9198196389497915	0.025659515661132636	0.4711953911287748	0.000656727012495451	3.0
bip_PhysAct_SedWork_sept23_12.json	0.0023423830859819086	3.483228504737828e-05	0.9868914180237081	0.0025367963198927664	5.282904410584935e-06	1.0091999930346365	0.001240645552839993	9.685230362330778e-06	1.0208442457997007	0.00175141531739016	0.05815793086170971	-0.0010675143915368907	0.04178556985086942	0.000490666776452055	0.22395561436680186	-0.000341011666858574	0.06446081371315245	0.001228083824589631	0.5984395956819725	0.03589194236157088	0.4142682702637779	0.000490666776452055	4.0
bip_PhysAct_SedWork_sept23_1.json	0.0021318155800961434	3.820610130049335e-05	0.9902358975230736	0.0030457407686516028	4.499273968723272e-06	1.0029949160052287	0.0012062319763320082	1.0284211823527379e-05	1.0180149781683692	0.0021312472118424344	0.07547651101749837	0.001356141538133764	0.06312833865681894	0.0006582269743975855	0.219375833111158	-0.00012051213454706301	0.09004803173930169	0.0010284803115295747	0.7491594850260549	0.035640610910243384	0.4019836394815519	0.0006579995681757591	5.0
bip_PhysAct_SedWork_sept23_2.json	0.0024008489529844883	3.422336558209579e-05	0.9850952330321159	0.0025142842299060103	5.310287578807196e-06	1.0106880503901567	0.0013589011382291818	9.08359298040026e-06	1.0175876777807937	0.00036806225410543976	1.0	-0.02124828185216511	0.1498068516536444	0.00015622731999219644	0.9164903918187689	-0.0052550686886235366	0.07926994355825677	0.0010162311473601957	0.7008300383289694	0.04025980488095008	0.38530451031970814	7.966288890688364e-05	12.0
bip_PhysAct_SedWork_sept23_3.json	0.0023143935147438947	3.617436857239251e-05	0.9808177131019149	0.0027532689115040937	4.995121686901909e-06	1.0048070877480297	0.0012827178809469964	9.649022426628837e-06	1.0165643038991288	0.0004156707967504944	0.9030698151453214	-0.021313279096457104	0.14870580520827897	0.0005472843902462918	0.07705144028078131	0.0008269847130634658	0.024474264327583633	0.0010595870907938022	0.6797765550499821	0.033446936018010034	0.38327716958619734	0.00032415360009309743	11.0
bip_PhysAct_SedWork_sept23_4.json	0.0024700465947379274	3.4029747343961166e-05	0.9784295171290576	0.00275749903149721	4.797036565873375e-06	1.0131575665133297	0.001456999964767517	8.638227027844448e-06	1.0169901455200938	0.0022337193332388023	0.07903154922364938	0.000649051823760487	0.06764237398411918	0.0012928394689575005	-0.0016314174958812994	0.005367075659509844	-0.0011118018033537992	0.001118421282594275	0.7423584932655315	0.03417331007228737	0.41422055805701746	0.0010565122074583755	7.0
bip_PhysAct_SedWork_sept23_5.json	0.0022712407309750295	3.670266568444062e-05	0.983493397410377	0.003089471706754281	4.3798812932928235e-06	1.005837890499571	0.0011238750417202443	1.0525731199267323e-05	1.022659824658688	0.0021586670091319777	0.06458632673175962	0.0028912537768323106	0.052632323700737824	0.0006125409424302778	0.22604173008749598	-0.00014548409247808485	0.08666288601989268	0.0008973424536397817	0.8722914430769068	0.037094384379082	0.4200671328433091	0.0005349822773799574	6.0
bip_PhysAct_SedWork_sept23_6.json	0.002141589336850839	3.836965264566173e-05	0.9872728295254773	0.0025180117821979597	5.335587952773762e-06	1.009796350435678	0.0015796145882552692	8.013141935889428e-06	1.015554115085636	0.0005463606077725657	0.43978046754619726	4.36697879117554e-05	0.10347092683331871	0.0008096508865259373	0.07131473023454596	-0.0006697127287401018	0.03139304001422833	0.0011908121814116085	0.6725066780297045	0.038232548191764915	0.4015461099465538	0.0005276738397494546	10.0
bip_PhysAct_SedWork_sept23_7.json	0.002254262447457184	3.7070881037099636e-05	0.9817090079435818	0.0023831634402155565	5.595129017941692e-06	1.0127349510934036	0.0012708709529848186	9.474388662890813e-06	1.0227646549388578	0.0018907215780968546	0.12939415031464824	-0.013923046099434115	0.10555117484933271	0.0005660763426075113	0.228701973717021	-0.0003312641222954586	0.07648776183642554	0.0009589172131175524	0.6811422810879272	0.03959844553411007	0.3753110172142578	0.0005516566163048712	2.0
bip_PhysAct_SedWork_sept23_8.json	0.0024219066355675124	3.4219872806865883e-05	0.979152164920807	0.002578254340992746	5.209803143493669e-06	1.0115114860922518	0.0013202429609842296	9.042386283384026e-06	1.0226186229029814	0.0020414072243702874	0.06451429886098715	0.002887431568141248	0.05270405755326729	0.0005553706485156479	0.19478019977689495	-0.00025578642256908674	0.06049536501345139	0.0010815334725945628	0.7015292288036497	0.03822650544519705	0.41124054521273345	0.0005553706485156479	1.0
bip_PhysAct_SedWork_sept23_9.json	0.0022435962479969403	3.660768957018062e-05	0.9862392589584549	0.002496142649178454	5.46566367648267e-06	1.0074985690296299	0.0014865524639019886	8.48688429489776e-06	1.0141566410045246	0.002113019648821908	0.09708584598472357	-0.008053379538814801	0.08668668632327191	0.0010302871280627856	0.06585350619220956	0.0003141014199526114	0.03715135889286743	0.001153980915123591	0.79535814956758	0.026201550387643692	0.4764710746806837	0.0008997105288877529	8.0
Trivariate MiXeR estimates for bipolar disorder, leisure screen time and sedentary behaviour at work
Parameter estimates for multiple independent MiXeR runs for the "equilibrium" simulated scenario. The numbers 1, 2 and 3 denotes the phenotypes bipolar disorder (BIP), leisure screen time (Screen) and sedentary behaviour at work (SedWork), respectively.
run_id	p_1	sb2_1	s02_1	p_2	sb2_2	s02_2	p_3	sb2_3	s02_3	p_12	rho_12	rho0_12	rg_12	p_13	rho_13	rho0_13	rg_13	p_23	rho_23	rho0_23	rg_23	p_123	rank_p_proportion_deviation_from_median
bip_Screen_SedWork_sept23_10.json	0.0023317102407976126	3.5501004699294886e-05	0.98544334645237	0.0028562296266380184	1.2162901525992313e-05	0.9849224742390362	0.0015276308927179875	8.49382219019836e-06	1.0110381933356885	0.0023304728467663572	-0.12754022693967632	0.000940078397089629	-0.11517477770659643	0.0007860743952549092	0.08820266271114074	-0.0005925785104117238	0.03673658989378134	0.000875556162783298	-0.8836958339493991	-6.320200166785942e-05	-0.3704085824577804	0.0007848370012236537	1.0
bip_Screen_SedWork_sept23_11.json	0.002267794527630394	3.661036864744785e-05	0.9817606146840897	0.0027069948785697754	1.2437038840679943e-05	0.9997708965193357	0.001278647685434798	9.528725262349727e-06	1.0215928863501793	0.002267794527630394	-0.1227409813907108	0.0007633373077413809	-0.11234344202641933	0.0009443479008414559	0.09899477741728539	-0.00032536286755892443	0.05489932476587769	0.0010934253651336309	-0.6631803039901008	0.00012244010934251497	-0.3897638875883031	0.0009443479008414559	8.0
bip_Screen_SedWork_sept23_12.json	0.002243929402316417	3.657468461349875e-05	0.9848637106724736	0.0028721170311728976	1.1916529867824155e-05	0.9914463709486325	0.0012436239382797422	9.817322014906804e-06	1.0216273015472	0.002036605951504798	-0.12838531644291526	0.0006676575308359636	-0.10299513322539088	0.0009080109228176613	0.11595558880228433	3.448771773859145e-05	0.06302801463940505	0.0007784219585310588	-0.9023392017791386	-0.0009371324906813882	-0.3716544192884375	0.0007006874720060419	2.0
bip_Screen_SedWork_sept23_1.json	0.0021165140010182544	3.848357521434902e-05	0.9907398776902279	0.002842299867658259	1.1940579600433855e-05	0.9929877915194336	0.0011931117661513207	1.027048238337227e-05	1.0189727257301564	0.0020616700605129734	-0.14597861259450381	0.0007589793911416426	-0.12270517399429777	0.0009976432313248858	0.08105219006973019	-0.0007264232735220828	0.05088489437597301	0.001023227718583869	-0.6486173635916388	-8.090754268949771e-05	-0.36040047548436827	0.0009427992908196048	4.0
bip_Screen_SedWork_sept23_2.json	0.002397939297845992	3.43555838059804e-05	0.9842707118061564	0.002871222084595678	1.2014830211929896e-05	0.9824440170513724	0.0013386219998682224	9.198150726175655e-06	1.018625594318514	0.0022799029852416637	-0.11511364750764146	0.0007825004473642552	-0.10002088595153628	0.00016600780729675776	0.6442100462911997	-0.0006304513946990773	0.05969087358030235	0.0007560767661879996	-0.9388142955963983	-0.003185595595825733	-0.3620622239579557	0.00016484071585415007	9.0
bip_Screen_SedWork_sept23_3.json	0.0023143935147438947	3.617436857239251e-05	0.9808177131019149	0.0029067198681406213	1.1857222545032795e-05	0.9851908160299546	0.001308503524894674	9.406147480475175e-06	1.0173574673091474	0.002208209089857813	-0.14538746993301035	0.000705557674474044	-0.12377900314539379	0.0007325866821734086	0.06508464810652165	0.0012112588791945782	0.02739879923485853	0.0007756419474418476	-0.9131315454358738	6.876472501915159e-05	-0.3631663460381654	0.0006264022572873265	3.0
bip_Screen_SedWork_sept23_4.json	0.0024700465947379274	3.4029747343961166e-05	0.9784295171290576	0.0028065038993837213	1.2102367907900734e-05	0.991926378571648	0.001456999964767517	8.638227027844448e-06	1.0169901455200938	0.0024700465947379274	-0.11743017560875273	0.0004057769562273593	-0.11016647620458242	0.0012928394689575005	-0.0016314174958812994	0.005367075659509844	-0.0011118018033537992	0.001456999964767517	-0.4405743843828246	-0.01626072097922694	-0.31744331715721474	0.0012928394689575005	12.0
bip_Screen_SedWork_sept23_5.json	0.0022712407309750295	3.670266568444062e-05	0.983493397410377	0.002955317833474401	1.1388399881141114e-05	0.9960750459092514	0.0011238750417202443	1.0525731199267323e-05	1.022659824658688	0.0022712407309750295	-0.13130786126604546	0.00044742509400661466	-0.11511189789437612	0.0006125409424302778	0.22604173008749598	-0.00014548409247808485	0.08666288601989268	0.000631255467310437	-0.9979711866895855	-0.012678163276123897	-0.3456702824444571	0.0006125409424302778	6.0
bip_Screen_SedWork_sept23_6.json	0.0021217002056483554	3.8618642596223786e-05	0.9881479426580315	0.0027041735428000482	1.2565806216222126e-05	0.9929373129664623	0.0015308744999419008	8.239806445222443e-06	1.0160216791561734	0.0020403739974896172	-0.12866089716364912	0.0004307661855306516	-0.10959659632939042	0.0006340237553879176	0.08349663591121705	0.0001869512032462327	0.029373973891150422	0.0007523224621437768	-0.9943670875554624	-0.00016077005602435366	-0.36767465686317824	0.0005526975472291795	7.0
bip_Screen_SedWork_sept23_7.json	0.002375401747472578	3.479884697458053e-05	0.9857117950873038	0.002751165407572422	1.2397775504685449e-05	0.9939724227838115	0.0014551619274194437	8.933635789639746e-06	1.0100210376554577	0.002375401747472578	-0.11875747194399539	0.0010626702106659787	-0.11034969285583186	0.001167810150803925	0.07360603248903123	-0.0008463206210503155	0.04623399880137272	0.0014226723271831131	-0.46298449724691515	-0.013129439736308902	-0.3291981003269575	0.001167810150803925	11.0
bip_Screen_SedWork_sept23_8.json	0.0024219066355675124	3.4219872806865883e-05	0.979152164920807	0.0028789529470447054	1.192117679764756e-05	0.9907822307759748	0.0013202429609842296	9.042386283384026e-06	1.0226186229029814	0.0022658842896288514	-0.13957094084213925	0.00037559288179330537	-0.11976688448602965	0.0006252915652380396	0.19570179985682498	-0.00024105860896552213	0.06843397414068512	0.0011659740368582742	-0.6632755156371836	-0.00016033311899514845	-0.39667847235307013	0.0005529053794424203	5.0
bip_Screen_SedWork_sept23_9.json	0.0022315815247307058	3.661728629731197e-05	0.9872467641449567	0.002958089742631454	1.186134938149935e-05	0.9794848099898514	0.0015447267029433855	8.263306525181102e-06	1.012618229713568	0.0022315815247307058	-0.1283499955780602	0.0009233380328202002	-0.11147989831573997	0.0013463222799807385	0.07803733923677274	-0.0022117954783136113	0.05658734012621695	0.0013563035658787708	-0.6007845255743711	0.00011502706725721523	-0.38119231965294903	0.0013463222799807385	10.0

## Sheet: Table S6
Table S6. Trivariate MiXeR estimates for schizophrenia, smoking and body mass index
Parameter estimates for multiple independent MiXeR runs for the "equilibrium" simulated scenario. The numbers 1, 2 and 3 denotes the phenotypes body mass index (BMI), smoking, and schizophrenia (SCZ), respectively. Abbreviations: p_ , polygenicity of the trait or shared component where more than one trait is indicated; sb2_ , discoverability of the trait; prop_ , proportion of the shared componen…
run_id	p_1	sb2_1	s02_1	p_2	sb2_2	s02_2	p_3	sb2_3	s02_3	p_12	rho_12	rho0_12	rg_12	p_13	rho_13	rho0_13	rg_13	p_23	rho_23	rho0_23	rg_23	p_123	rank_p_proportion_deviation_from_median
bmi_smoking_scz_7.json	0.00441213988729455	2.9373874603421717e-05	1.362579416896111	0.004841333454348796	6.158367079195941e-06	0.9696761890635156	0.0034476612406581617	6.215804322888356e-05	1.2028744226427959	0.0030864332139504463	0.34608758148920316	0.05171374378529124	0.23111906133762736	0.0030685957331354347	-0.17450031149138887	-0.0005016140946776736	-0.13729317656668014	0.003099197510981407	0.2445850422969737	0.018446178307697386	0.18553863501141143	0.0027201320034586796	1
bmi_smoking_scz_10.json	0.0045054347437879635	2.873572202953811e-05	1.3561267854293606	0.004807059217652083	6.218929299909766e-06	0.9652945592462401	0.0036047236365132147	5.95022269561538e-05	1.1966092232906402	0.0030240720404513203	0.36842739451427026	0.03984965424999201	0.2394065122040318	0.0032441201984595137	-0.15475793064060517	0.00016607365180108926	-0.12457919258050734	0.003270604753328755	0.24175099976104478	0.002185218275829104	0.18994183054281202	0.0029475385997122	2
bmi_smoking_scz_8.json	0.004371129973528047	2.9762011426365053e-05	1.3632004885632143	0.004913330083758407	5.968558790442802e-06	0.9677668011686955	0.003581458685565776	5.938316968985159e-05	1.2034828180430786	0.0031665289062790952	0.33488172039656605	0.049021057767742265	0.22881793826981653	0.003055898081706102	-0.17601932524172287	-0.001153019842834949	-0.1359478628535854	0.003291627160421528	0.23264767203201114	0.014980761820524352	0.18255402159792375	0.0028030625632322497	3
bmi_smoking_scz_13.json	0.0044901113962101166	2.8756078132498617e-05	1.3671458976920425	0.005029954130789286	5.938681695216796e-06	0.9645144305085455	0.0034943417780996153	5.971653198871002e-05	1.2046823437519967	0.0032517785751036083	0.3488406864269721	0.05060651205274283	0.2386918153958375	0.003207458333604753	-0.1662169741063007	-0.0008753326980487759	-0.13459382864027444	0.003117509487760245	0.22881461250197513	0.019610408140327093	0.1701479954885972	0.0028306260432653814	4
bmi_smoking_scz_6.json	0.0046179033436433755	2.8612954911170007e-05	1.3480900261433135	0.004705580539354573	6.1893281033699825e-06	0.9710080943955471	0.003617239992559836	5.9991614264089526e-05	1.1961501325647008	0.0029771011532393993	0.3787297731839402	0.0481152638966067	0.24187668839327417	0.003230237071872695	-0.15343064877871754	-0.00045218992941060314	-0.12126499055882399	0.0030152041587666756	0.24266854519914502	0.0181194337868473	0.17735153126652123	0.0026282012380795337	5
bmi_smoking_scz_1.json	0.004587278039210101	2.8484960797197977e-05	1.3513168826869684	0.004631647460365131	6.262226823333111e-06	0.9751164333621178	0.003429007890912709	5.9954863786822894e-05	1.215775066487221	0.00323820495491537	0.33025700136789843	0.052244417329654735	0.23201234125441483	0.0030598971820751867	-0.15551192036433115	3.7034893561453005e-05	-0.11997996856186066	0.003429007890912709	0.19317484729096832	0.024623861196493294	0.16621379755583535	0.0030598971820751867	6
bmi_smoking_scz_11.json	0.004404980380996729	2.981827238248772e-05	1.3562034274568817	0.0043342491130264	6.473013079981227e-06	0.9814315132887048	0.0036326336811495093	5.9305331723855025e-05	1.1971883030768855	0.002768041516449962	0.38412576490090505	0.05065349822417709	0.2433420228507727	0.0028632821032553778	-0.1761087131451883	-0.0011613810015780747	-0.12605561351664626	0.003120547230490116	0.23984569685037568	0.017719778524145077	0.18862313296192557	0.002351195652595984	7
bmi_smoking_scz_9.json	0.004539725070998137	2.8567860678657673e-05	1.3580113842190558	0.004543965742343539	6.474845777355376e-06	0.9746859242485248	0.0036348324980374045	6.061339893158949e-05	1.1911151344252748	0.0032683672790292996	0.3776825403243172	0.04818085035643093	0.27178498619947405	0.0031002759884269492	-0.16453857087698603	-0.003311441405482391	-0.1255772881438726	0.0031725067768346897	0.2189827896950483	0.02169019160153232	0.17094358873438273	0.002637950267224235	8
bmi_smoking_scz_15.json	0.004523785023544633	2.8825202290336286e-05	1.361673808841402	0.004589510149886263	6.359031741540368e-06	0.975475108942111	0.003627155843671869	5.86519091769171e-05	1.2081585805090131	0.0027044251895689975	0.40572127070086	0.05062313082035985	0.24080672031570685	0.0029518984833778587	-0.1251564391470113	-0.023742063547625675	-0.09120539513513375	0.0031800434337759544	0.23323266745518698	0.02226798304549045	0.1817842094184938	0.002504786073481944	9
bmi_smoking_scz_5.json	0.004514566023375917	2.8867273396530932e-05	1.3618147798994535	0.004769688705261324	6.099507360822718e-06	0.9730444332893979	0.0038314941584638405	5.70656766536543e-05	1.1904511473594814	0.0032218394632744524	0.3474260115848305	0.05237805989549411	0.24121994008208333	0.0033325811661027585	-0.16982013271485516	-2.221238306333146e-05	-0.13607483716463756	0.003573547645354692	0.21860719297298503	0.01533514304273624	0.1827405479635602	0.0030746346529936094	10
bmi_smoking_scz_14.json	0.004648380847008858	2.8359769800929765e-05	1.359733599593817	0.004288291028443452	6.768100534766859e-06	0.9764042145009153	0.003442056508287226	6.0820459206674534e-05	1.207937098280423	0.0032186206546690743	0.32183843098519	0.05329305945425071	0.23201428178614147	0.003442056508287212	-0.1494150222175191	-0.004264493468494247	-0.1285737794125719	0.0030385744970684134	0.21489001770431757	0.025160973977784072	0.16995541505424935	0.0030385744970684073	11
bmi_smoking_scz_3.json	0.004479377693005025	2.89917890312799e-05	1.3650043194135866	0.004811852189290909	6.196175014813421e-06	0.9656183098503108	0.003568193104327501	6.04001875174964e-05	1.1990040617847488	0.0027250210778854483	0.3931105244751612	0.05651454538934404	0.23073822975350636	0.0028348023241791683	-0.16901709880646532	-0.0010183991978143085	-0.11984513435991029	0.0031033803207170885	0.22870973782631876	0.020522296781477642	0.17129289287607213	0.002369989540568756	12
bmi_smoking_scz_16.json	0.004363869375809721	2.952663611565553e-05	1.3711712110452512	0.0044339134953087535	6.411221386839161e-06	0.9772723578086774	0.003696515425963105	5.804607628589691e-05	1.1953309544970672	0.0031177877033130067	0.35854552611024804	0.049880752466616135	0.2541331786316291	0.002354697084957311	-0.167921141282204	-0.0003097517659201369	-0.09844831579257707	0.0031134951950196506	0.2524452507605987	0.015136399571542843	0.1941446982329658	0.0017973694030239044	13
bmi_smoking_scz_12.json	0.004618527544486512	2.821392540565788e-05	1.3548796637854137	0.004665924292865945	6.326432447302139e-06	0.9678365948773564	0.003640429284183534	5.884418468873589e-05	1.1977345448247374	0.0026237784630854487	0.4626915353942453	0.04734064778103092	0.2615159033590387	0.0032074575753562634	-0.12686042929018485	-0.02113954624177253	-0.09923366438510804	0.0028155831747027705	0.23547558738436222	0.018430541876208274	0.1608677941191753	0.0024446664375923476	14
bmi_smoking_scz_4.json	0.0045504416031088915	2.898103430775717e-05	1.3454986426547868	0.005083960766122151	5.917733132014379e-06	0.9668460155846097	0.0037046882074782215	5.82051390856052e-05	1.1906549973386222	0.0027280154005103903	0.44133133495342713	0.04838316294083483	0.2503131777953104	0.002812468391549593	-0.1596107433877019	-1.2457751090719301e-05	-0.10933196821895981	0.003220460756713244	0.2098508983896799	0.0270825956891134	0.15572269727656798	0.002480592807696753	15
bmi_smoking_scz_2.json	0.004653894852300908	2.838303195959255e-05	1.354429637853387	0.004695445364212095	6.245550043420577e-06	0.969979379773889	0.003769815155340615	5.777929681280812e-05	1.1911025012224727	0.003593920388653543	0.3278103673113865	0.04403832211071264	0.25202548419356563	0.003391818295311714	-0.15938194688101043	-6.135483650152135e-05	-0.1290634869741762	0.003596848178546258	0.20644553487513467	0.0190210622841745	0.17649368759028725	0.003264094270666143	16

## Sheet: Table S7
Table S7. Trivariate MiXeR estimates for bipolar disorder, smoking and body mass index
Parameter estimates for multiple independent MiXeR runs for the "equilibrium" simulated scenario. The numbers 1, 2 and 3 denotes the phenotypes body mass index (BMI), smoking, and bipolar disorder (BIP), respectively. Abbreviations: p_ , polygenicity of the trait or shared component where more than one trait is indicated; sb2_ , discoverability of the trait; prop_ , proportion of the shared compo…
run_id	p_1	sb2_1	s02_1	p_2	sb2_2	s02_2	p_3	sb2_3	s02_3	p_12	rho_12	rho0_12	rg_12	p_13	rho_13	rho0_13	rg_13	p_23	rho_23	rho0_23	rg_23	p_123	rank_p_proportion_deviation_from_median
bmi_smoking_bip_7.json	0.004523524942687106	2.889740973884424e-05	1.3563627267811134	0.004891750828548721	5.907376245060618e-06	0.9739322964103709	0.0031055573763520148	2.5083132084662405e-05	1.1289212837219096	0.0029178264042234885	0.37395472082716963	0.05085035892408088	0.23195717554986645	0.002376936159027649	-0.000264069368136527	7.038800927969938e-05	-0.00016746624028594195	0.0031055573763520148	0.21039886590135495	0.03291624847034367	0.1676412960041861	0.002376936159027649	1
bmi_smoking_bip_12.json	0.0045475069791525696	2.861525932980674e-05	1.3558212150209432	0.00474931830376636	6.02656279800572e-06	0.9761931120358175	0.0030565298158627707	2.4545746006823295e-05	1.1367632723601688	0.0027749263481033036	0.45161411007847474	0.036933351642759196	0.26966006644428464	0.0023566139008249307	-0.0001181450428496637	5.698655101494213e-05	-7.467976348027112e-05	0.0030565298158627707	0.21788523504107588	0.02878694887085484	0.17479398392054463	0.0023566139008249307	2
bmi_smoking_bip_11.json	0.004524063211590407	2.881443500353606e-05	1.3638383239660403	0.004579576819509391	6.284427065555749e-06	0.9735007900323672	0.0030318317527878724	2.574110554799024e-05	1.127750585501458	0.0025548614029691943	0.4595969616189514	0.04948640079490815	0.2579689808128118	0.0023281369897686353	-0.00022685185185185186	0.00018981481481481483	-0.00014260474591719114	0.0030318317527878724	0.22326418246656424	0.029913280255142928	0.18165984134424018	0.0023281369897686353	3
bmi_smoking_bip_15.json	0.004475834420293255	2.9139587924343358e-05	1.364543932884358	0.004507190542786572	6.3388961309702175e-06	0.9809280208055038	0.0028845840777993836	2.5932930496619878e-05	1.1407018221941359	0.003002316657480815	0.3668712144842981	0.050875679710226135	0.2452337098581215	0.00251771441914261	-2.3584902335626008e-05	7.686962836486573e-05	-1.6525779069233715e-05	0.0025210081683480676	0.217332599278425	0.03503651636792717	0.15195135137338422	0.002491672415643087	4
bmi_smoking_bip_16.json	0.0045577502125177605	2.8673657067288584e-05	1.3613461888893945	0.00490936972303836	6.002539420178558e-06	0.9677831365614591	0.003061297046445696	2.4815631565482185e-05	1.1285335376844001	0.0033829413477417573	0.3290082931462377	0.04911263843592821	0.23529526267868997	0.0023917086153866386	0.00012165320327185896	-0.0002598054158410812	7.78939667070282e-05	0.002654277037520089	0.2810635062136672	0.025451962412911894	0.19243546049475854	0.0021384481919724543	5
bmi_smoking_bip_3.json	0.004307378678884502	3.0045520787818558e-05	1.372619640623206	0.004940269930748992	5.987531951469602e-06	0.9666475515221816	0.003215966111606794	2.4621738933437822e-05	1.1219549617569964	0.0032378276142959674	0.35402508260480886	0.04777609395908173	0.2484882680120537	0.0023841928381705367	-7.51214894929756e-05	0.0002168796104863395	-4.812196031995184e-05	0.0029788989401690444	0.20596511920275629	0.034785434713577625	0.15392826567379986	0.0023676042889820346	6
bmi_smoking_bip_1.json	0.0045578957125075896	2.8821205171345568e-05	1.3577177629921808	0.004606815610212113	6.398346342909213e-06	0.9692954542687612	0.003535925513508627	2.2819694915036237e-05	1.1163082806343068	0.003538262965680142	0.28587116801248597	0.050597381144934096	0.22073838256842224	0.0025298404150251334	0.00015244507386520803	-8.194359769005404e-05	9.606667854685802e-05	0.002670178937526388	0.25423563234082897	0.0301969802271721	0.16819954475837107	0.0022624676388661702	7
bmi_smoking_bip_9.json	0.004644728195126823	2.8229904639546826e-05	1.3528574320738875	0.005068347426366894	5.970909151010338e-06	0.9635844065085869	0.0030097060852383615	2.5611706333903177e-05	1.1307745023755535	0.0035361984909539263	0.3350599365988693	0.04586295243923475	0.24420007640222652	0.002300188667084303	0.00025133525905887054	-8.290544887381282e-06	0.0001546232091344858	0.0030097060852382475	0.2135515923940392	0.029776404230228714	0.16456280019388475	0.002300188667084211	8
bmi_smoking_bip_2.json	0.004485551407711488	2.9067807512538277e-05	1.3671843360216946	0.004304957495185948	6.432166641534803e-06	0.9877765469441341	0.0029394597364987454	2.5462644334580795e-05	1.1364148709951731	0.0023510337132638197	0.4839111783396131	0.05092103258660061	0.25890006422520684	0.0026857115576887918	0.00014133275050457275	0.00025032414514123286	0.00010453470595826186	0.0023874469022046687	0.22251466844502804	0.030685105464919257	0.14933932195504354	0.002133698723394716	9
bmi_smoking_bip_10.json	0.004419329738557735	2.9338587117569222e-05	1.3630750446909126	0.004361681627352594	6.512417281980481e-06	0.9797058598345578	0.0028641373133523247	2.6598194650309626e-05	1.1349488555307088	0.002651003604712526	0.48125253596618484	0.050652918765448404	0.29058832727272865	0.0013758304318487293	0.07383551931864903	2.047734367502697e-05	0.0285532221466042	0.002674365220867027	0.20939934455169212	0.03386991703826432	0.1584426637439242	0.0012339429492201322	10
bmi_smoking_bip_4.json	0.004407141064802017	2.9403846598053017e-05	1.3671049765308019	0.004994242048120074	6.003972250611648e-06	0.9625349344616705	0.003056646852658348	2.5190018096711458e-05	1.1302185919722767	0.003517828122525584	0.3203443629878594	0.04938346297626106	0.24020300344708156	0.002006402316400092	3.65941999264735e-05	3.110723147654208e-05	2.000456758796247e-05	0.003056646852658348	0.22723635171224407	0.029527074482320424	0.17777293701383826	0.002006402316400092	11
bmi_smoking_bip_8.json	0.004095357443662323	3.110900841150117e-05	1.3900840667121988	0.00493821759606019	6.052716868865425e-06	0.9639600476949285	0.0032657950275688024	2.449604047725565e-05	1.1215295790521864	0.0034518401644908873	0.306082169248941	0.04859996598657025	0.23494039279028167	0.0023420211817336725	0.00020215480395520424	-8.661834461641797e-05	0.00012945967624779684	0.003025929173084647	0.24845312158557037	0.024253290694604565	0.1872076721367964	0.002179248762265933	12
bmi_smoking_bip_6.json	0.0042048713672514365	3.0458536511506814e-05	1.382707743070208	0.004513259073840765	6.31033027913604e-06	0.9772857272641742	0.003149260519563783	2.507315863594712e-05	1.1228964930170897	0.0019444605128243857	0.5913315390321878	0.04973785731862348	0.2639421085323751	0.0022017268386781115	0.00023338476057744225	1.6744097726396444e-05	0.0001412066919924896	0.0026317413876623856	0.22513296384623788	0.025068416604842495	0.15715668987040451	0.001889376166108277	13
bmi_smoking_bip_5.json	0.0043456423830519455	3.0577816021275544e-05	1.343406724991019	0.00482331847009346	6.186040629569203e-06	0.9658538553075756	0.00284554908516306	2.6704480561974468e-05	1.1385350608317903	0.002094386132771848	0.4404563016943214	0.0711387179260381	0.20149284109493376	0.0021379937292427707	0.0002824226023800977	-0.00026270297756825656	0.00017171010147077386	0.0026685212700482143	0.24295520509579402	0.028144256669210957	0.1750011355918292	0.0020221366888330734	14
bmi_smoking_bip_14.json	0.004544159750230335	2.938975257707545e-05	1.3358842028630427	0.005078212114386528	5.600432542324552e-06	0.9747600942738881	0.0029036160795173557	2.616984988217109e-05	1.13238878964495	0.004472823614165908	0.3176831769222285	0.029691178076807642	0.2957970070287268	0.002202668106576557	3.728418732712579e-05	0.00016257421948994143	2.2608791727620416e-05	0.0025285672473428123	0.25672185113923524	0.03284818354417208	0.16904889211013013	0.002202668106576557	15
bmi_smoking_bip_13.json	0.004408976813319243	2.9635954391407362e-05	1.3760237401870243	0.00484522155936906	5.968533647135784e-06	0.9717332692157267	0.0029227124637141505	2.5505352173967608e-05	1.1364744526555124	0.002476198441569316	0.5164360145582301	0.050393375356607574	0.2766790264862628	0.0020422557003786797	0.0003090031689783061	-0.00025967919651475897	0.00017579685328307078	0.0007993506598957431	0.8394098630339277	0.034425116625778476	0.17830418610970325	0.0001860234511526719	16

## Sheet: Table S8
Table S8. Genetic correlations between severe mental disorders and dietary factors in East Asian samples
Genetic correlations (rg) estimated with linkage disequilibrium score regression (LDSC) between dietary factors and major depression (MD), schizophrenia (SCZ), and bipolar disorder (BIP). Results are demarked with asterisk if they are statistically significant correction for multiple comparisons.
Phenotypes	rg	SE	p-value
MD & fish intake	0.2481	0.126	0.049
MD & vegatable intake	0.1717	0.2044	0.401
MD & meat intake	-0.2179	0.169	0.1972
SCZ & fish intake	0.0611	0.0546	0.2634
SCZ & vegatable intake	-0.0421	0.0783	0.5905
SCZ and meat intake	0.0693	0.0681	0.3093
BIP & fish intake	0.2396	0.1068	0.0249
BIP & vegatable intake	0.2879	0.1495	0.0542
BIP and meat intake	0.0012	0.1405	0.9932

## Sheet: Table S9
Table S9a. Distinct genomic loci associated with major depression (MD) at condFDR<0.01 given association with Healthy Food
The most strongly associated lead SNPs in independent genomic loci are shown after merging regions < 250 KB apart into a single locus. Also shown are the p-values and effect sizes from the original summary statistics. Abbreviations: locusnum, locus number; CHR, chromosome; BP, base pair; FDR, false discovery rate.
locusnum	CHR	LEAD_SNP	LEAD_BP	MinBP	MaxBP	FDR	A1	A2	Z_in_MD	Z_in_HealthyFood	ConcordEffect	p-value_in_MD	p-value_in_HealthyFood
1	1	rs159963	8504421	8431607	8799882	0.00167016	C	A	5.73908	1.39558	Yes	9.519e-09	0.162841
2	1	rs3101339	72748669	72512988	72959039	2.7602e-08	A	C	-7.34221	-4.58642	Yes	2.101e-13	4.50913e-06
3	1	rs4261101	90796053	90779266	90804261	0.0067979	A	G	-5.42834	1.1465	No	5.688e-08	0.251589
4	1	rs7548889	154575613	154548721	154625224	0.0045911	T	C	-4.43674	3.74898	No	9.133e-06	0.000177558
5	1	rs10913112	175913828	175902660	176406835	0.00206686	T	C	-5.54647	-1.70111	Yes	2.915e-08	0.0889218
6	1	rs2332571	181625702	181572088	181625702	0.00728853	T	C	5.4164	-1.12282	No	6.081e-08	0.261515
7	1	rs4660091	241628430	241588791	241681430	0.00515487	C	T	5.4716	1.25306	Yes	4.46e-08	0.210184
8	2	rs13015280	42652658	42380508	42769610	0.00530964	A	G	-4.54479	3.07636	No	5.499e-06	0.00209544
9	2	rs66490669	58040174	57942325	58484172	0.000741377	C	T	-5.00813	3.25097	No	5.496e-07	0.00115013
10	2	rs34795950	127171991	126989969	127308675	0.000758979	A	G	-4.94896	-3.39756	Yes	7.461e-07	0.000679889
11	2	rs7566887	160663678	160570033	160667744	0.00796791	T	C	-5.11257	1.77574	No	3.178e-07	0.0757757
12	2	rs62188629	208044470	208017033	208088987	0.00209056	A	G	4.66642	-4.07375	No	3.065e-06	4.62624e-05
13	3	rs7430565	158107180	157829953	158352440	8.47522e-06	G	A	6.0417	3.47396	Yes	1.525e-09	0.000512845
14	4	rs16854051	42123892	41882601	42187640	3.7861e-05	T	C	-5.71072	-4.54713	Yes	1.125e-08	5.43823e-06
15	5	rs10044618	87781168	87437079	88065637	6.01295e-08	T	C	6.97307	4.47221	Yes	3.101e-12	7.74163e-06
16	5	rs12658032	103904226	103723455	104082179	0.00400204	A	G	5.86837	-0.252984	No	4.401e-09	0.80028
17	5	rs11135349	164523472	164465319	164678946	6.97016e-06	A	C	-6.0824	-3.42525	Yes	1.184e-09	0.000614229
18	5	rs1549212	166996722	166985224	167055936	0.00036124	C	T	5.24903	-3.1712	No	1.529e-07	0.00151812
19	6	rs6456727	26471155	25684606	29283672	1.05054e-05	C	T	-5.99611	-6.50241	Yes	2.021e-09	7.90445e-11
20	6	rs17059176	99567864	99537716	99601554	0.00689409	C	A	5.61174	0.610778	Yes	2.003e-08	0.541346
21	7	rs2371214	82454672	82386473	82555669	0.00546278	C	T	4.38404	3.43082	Yes	1.165e-05	0.000601753
22	7	rs2533141	153463824	153446548	153497853	0.00245703	C	T	-4.61964	-3.80861	Yes	3.844e-06	0.00013975
23	9	rs10441718	2989299	2935580	2998222	0.00517217	C	T	-5.43128	1.35022	No	5.595e-08	0.176944
24	9	rs77457816	37067726	37044024	37306628	0.00543575	A	G	5.76382	-0.324791	No	8.223e-09	0.745339
25	9	rs1888287	119723219	119699096	119766782	0.000444167	T	C	-5.31959	-2.95053	Yes	1.04e-07	0.00317229
26	9	rs2536951	126646519	126452936	126714308	0.0092135	G	A	5.34806	-1.11027	No	8.89e-08	0.266882
27	10	rs61867293	106563924	106418969	106768514	0.000634098	T	C	-6.16731	0.886326	No	6.946e-10	0.375442
28	11	rs324300	29674831	29633243	29755547	0.00351803	A	G	5.00636	2.46835	Yes	5.547e-07	0.0135738
29	11	rs1806153	31850105	31132257	31858991	0.00083209	T	G	6.14793	-0.735514	No	7.85e-10	0.462027
30	11	rs7130926	113496928	113457512	113692660	0.00698648	C	T	4.75545	-2.55163	No	1.98e-06	0.010722
31	12	rs11065286	121271734	121187557	121378596	0.00184908	T	C	-4.84006	-3.09984	Yes	1.298e-06	0.00193626
32	13	rs2759698	53687653	53605160	54053513	2.51206e-07	C	A	7.28311	-2.52132	No	3.262e-13	0.0116914
33	14	rs4904738	42179732	41940872	42183025	0.00147569	C	T	5.92553	-0.988836	No	3.113e-09	0.322743
34	14	rs1256112	64814311	64649894	64877135	1.2981e-05	C	T	-6.13916	2.99071	No	8.296e-10	0.00278327
35	14	rs2003490	75377555	75186010	75397764	0.00841084	A	C	5.24664	-1.43514	No	1.549e-07	0.151247
36	14	rs10149470	104017953	104017953	104018455	0.00722435	A	G	-5.52606	0.826808	No	3.275e-08	0.408346
37	15	rs618789	37664833	37581276	37929895	9.40453e-05	A	G	6.6289	0.70816	Yes	3.382e-11	0.478846
38	15	rs281293	47683333	47615220	47685504	0.00391281	A	G	4.97941	-2.46041	No	6.378e-07	0.013878
39	16	rs8063603	6310645	6303301	6343315	0.003144	G	A	5.78743	-0.790854	No	7.147e-09	0.429029
40	16	rs7198928	7666402	7654082	7675142	2.43699e-06	C	T	-6.35443	-3.23232	Yes	2.092e-10	0.00122791
41	16	rs7192848	72206955	72156842	72230694	0.00369511	G	A	4.90214	-2.63085	No	9.48e-07	0.00851713
42	17	rs17727765	27576962	27360504	27576962	0.00645009	C	T	5.51799	-0.95184	No	3.429e-08	0.341178
43	18	rs62099231	50724899	50555931	50907127	0.00689414	A	G	4.94366	-2.20921	No	7.667e-07	0.0271597
44	18	rs12958048	53101598	53067954	53125364	0.00199819	A	G	5.98795	0.518424	Yes	2.125e-09	0.604163
45	18	rs28758902	53408187	53403228	53463661	0.00227637	T	C	4.74164	3.16643	Yes	2.12e-06	0.00154325
46	19	rs28567442	30930222	30930222	30945171	0.00180343	C	T	-4.70846	-4.45304	Yes	2.496e-06	8.46633e-06
47	22	rs5758265	41617897	41408754	41713111	0.00262779	A	G	5.86736	-0.689528	No	4.428e-09	0.490491
48	22	rs2267983	50698157	50620508	50698157	0.00781679	A	C	-5.04434	1.93427	No	4.551e-07	0.0530799
Table S9b. Distinct genomic loci associated with Healthy Food at condFDR<0.01 given association with major depression (MD)
The most strongly associated lead SNPs in independent genomic loci are shown after merging regions < 250 KB apart into a single locus. Also shown are the p-values and effect sizes from the original summary statistics. Abbreviations: locusnum, locus number; CHR, chromosome; BP, base pair; FDR, false discovery rate.
locusnum	CHR	LEAD_SNP	LEAD_BP	MinBP	MaxBP	FDR	A1	A2	Z_in_HealthyFood	Z_in_MD	ConcordEffect	p-value_in_HealthyFood	p-value_in_MD
1	1	rs11120824	7113591	7061430	7128056	0.00340662	A	G	-4.5198	-3.24658	Yes	6.18981e-06	0.001168
2	1	rs71516386	35706365	35636227	35961737	0.00199357	A	C	-5.03667	-2.42001	Yes	4.73703e-07	0.01552
3	1	rs479560	72101912	72079851	72172938	0.000495539	T	G	-4.90843	3.47814	No	9.18083e-07	0.0005049
4	1	rs11209948	72811904	72512988	72956535	0.000122302	G	T	-5.14559	-7.40927	Yes	2.66686e-07	1.27e-13
5	1	rs6664419	153760942	153760942	154017501	0.0060188	G	A	5.10998	-0.872565	No	3.222e-07	0.3829
6	1	rs12130403	154549470	154548721	154625224	0.00840874	C	T	3.97906	-3.79795	No	6.91893e-05	0.0001459
7	1	rs61817485	204595592	204400034	204617283	1.91782e-06	A	G	6.81217	-1.35317	No	9.61388e-12	0.176
8	1	rs1329128	234736928	234729643	234762074	0.00161127	A	C	-5.08856	-2.41489	Yes	3.60795e-07	0.01574
9	2	rs1469159	50837708	50823977	50865334	0.00551913	T	C	-5.10127	-1.07204	Yes	3.37379e-07	0.2837
10	2	rs17050031	59488019	59478292	59560035	0.00154372	T	C	-5.4483	0.840729	No	5.08541e-08	0.4005
11	2	rs58942037	208019791	208017033	208088987	7.69018e-05	T	C	-5.23877	3.81606	No	1.61651e-07	0.0001356
12	3	rs11128898	18703839	18630689	18742270	0.00235854	G	T	5.39257	-0.536664	No	6.94563e-08	0.5915
13	3	rs6808550	25107866	25077259	25141824	5.53038e-06	A	G	-6.44387	-1.05156	Yes	1.16468e-10	0.293
14	3	rs1105023	44222351	44222351	44452228	0.00366426	T	G	4.28586	3.58732	Yes	1.8203e-05	0.0003341
15	3	rs12635755	83730964	83534398	83809398	0.0022874	G	T	4.77376	2.9824	Yes	1.80821e-06	0.00286
16	3	rs7652808	85603643	85428726	85671909	0.000170062	T	G	5.93182	-0.435637	No	2.99594e-09	0.6631
17	3	rs1897495	107570753	107565895	107592034	1.61254e-06	T	C	6.52922	-1.7023	No	6.61123e-11	0.0887
18	3	rs80264330	114815659	114510342	115037579	0.00115048	G	T	5.60313	0.0352254	Yes	2.10513e-08	0.9719
19	3	rs2869789	117308715	117306470	117317203	0.00263862	C	A	-5.19917	-1.54976	Yes	2.00175e-07	0.1212
20	3	rs13065517	146993483	146973383	147088230	0.00257985	T	C	-5.20061	-1.57006	Yes	1.98634e-07	0.1164
21	3	rs827102	157940116	157830916	158350745	0.00420967	A	G	-4.22049	-4.86631	Yes	2.43769e-05	1.137e-06
22	3	rs2140364	167218543	167119365	167275119	0.000223194	C	T	5.49934	-2.43773	No	3.81211e-08	0.01478
23	4	rs4861024	42152550	41888190	42189248	1.6158e-05	G	A	-5.53162	-4.24788	Yes	3.17283e-08	2.158e-05
24	4	rs13130892	146794008	146777811	146817630	0.00529344	T	C	-5.21431	-0.346988	Yes	1.84503e-07	0.7286
25	5	rs10044618	87781168	87514778	87929869	0.00192111	T	C	4.47221	6.97307	Yes	7.74163e-06	3.101e-12
26	5	rs4361537	164471711	164468994	164679036	0.000577881	A	C	4.79954	3.98613	Yes	1.5903e-06	6.716e-05
27	5	rs2915859	166546480	166435481	166566580	5.3364e-06	T	C	6.38628	-1.43918	No	1.69967e-10	0.1501
28	6	rs17598658	26175866	25038442	29283672	2.91035e-08	C	A	-7.76228	-3.62622	Yes	8.34135e-15	0.0002876
29	6	rs9344707	88090438	87814959	88256092	0.00251402	C	T	-5.22474	-1.48441	Yes	1.74404e-07	0.1377
30	6	rs75248709	92348945	92251688	92348945	0.00237038	T	C	-4.97088	-2.48624	Yes	6.6649e-07	0.01291
31	7	rs73036763	3494653	3307861	3520042	0.00261289	C	T	4.54554	-3.34069	No	5.47958e-06	0.0008357
32	7	rs6951862	111308595	111251449	111402687	0.000230055	A	G	5.26187	-3.07218	No	1.42601e-07	0.002125
33	7	rs13244007	133260825	133060536	133622287	0.000574433	G	A	-5.4221	-2.04841	Yes	5.89016e-08	0.04052
34	7	rs6969458	153489725	153451274	153497853	0.00298107	A	G	-4.33461	-4.3034	Yes	1.46019e-05	1.682e-05
35	8	rs4840531	10855370	8088230	11467763	4.86678e-06	T	C	-6.62199	-0.213291	Yes	3.54406e-11	0.8311
36	8	rs7003443	35021411	35005174	35244194	0.00153624	A	G	-5.30019	-1.67187	Yes	1.15682e-07	0.09455
37	8	rs2326268	59841217	59800835	59925249	0.00995996	T	C	4.68449	2.17808	Yes	2.80663e-06	0.0294
38	8	rs790564	64604218	64496159	64907394	9.76798e-05	A	C	-5.94517	-1.12474	Yes	2.76169e-09	0.2607
39	9	rs77665455	114878067	114843329	115107136	0.0031582	T	C	4.90295	-2.47563	No	9.44091e-07	0.0133
40	9	rs4489409	128587065	128427760	128746612	0.00399226	T	C	-5.10962	1.48857	No	3.22811e-07	0.1366
41	10	rs10828264	22017545	21675186	22501895	8.27953e-07	A	G	-8.90096	2.01447	No	5.53648e-19	0.04396
42	10	rs10995527	65147419	64882300	65365385	0.00544179	G	A	-5.10128	1.09367	No	3.37359e-07	0.2741
43	11	rs11227485	66215423	66195178	66673079	5.29415e-06	T	C	-6.55776	-0.165945	Yes	5.46226e-11	0.8682
44	11	rs1944719	79275128	79217391	79308833	0.00266847	A	G	4.37058	3.72631	Yes	1.2392e-05	0.0001943
45	11	rs613597	88598646	88470041	88828429	0.00816198	A	G	4.00353	-3.59315	No	6.24031e-05	0.0003267
46	12	rs12314392	110010866	109771934	110058344	1.50018e-07	G	A	-6.32125	3.59774	No	2.59462e-10	0.000321
47	13	rs544577	56253901	55603644	56435108	9.34444e-07	G	A	6.65271	1.92981	Yes	2.87746e-11	0.05363
48	13	rs8002014	58358159	58252801	58717504	0.00144084	A	G	-5.47239	0.782195	No	4.44008e-08	0.4341
49	13	rs9591939	59457854	59380152	59483695	1.92698e-06	A	G	-7.00037	1.3488	No	2.55294e-12	0.1774
50	13	rs306676	93606814	93396851	93622706	0.0023012	A	G	-4.45337	3.55778	No	8.45331e-06	0.000374
51	13	rs1556801	100808096	100647612	101005420	0.00183245	A	C	4.79068	-3.06855	No	1.66218e-06	0.002151
52	14	rs11626693	22038525	22038525	22038525	0.00696606	T	G	-4.94403	-1.58661	Yes	7.65229e-07	0.1126
53	14	rs4905899	100285180	100275360	100295418	0.00383793	A	G	-5.15583	-1.29971	Yes	2.52513e-07	0.1937
54	15	rs71466817	35925895	35873581	35943377	0.000829575	T	C	5.46509	-1.53128	No	4.62682e-08	0.1257
55	15	rs16959955	48002700	47839785	48082832	0.00212072	C	T	5.23604	1.62108	Yes	1.64063e-07	0.105
56	16	rs728538	51205819	51202778	51212775	0.0078408	G	T	-4.60743	2.57673	No	4.07671e-06	0.009974
57	16	rs9926289	53820503	53797908	53845487	5.32481e-05	A	G	5.83922	2.18772	Yes	5.24459e-09	0.02869
58	16	rs12596243	82436233	82436233	82477535	0.00475144	G	A	4.25659	-3.49781	No	2.07568e-05	0.0004691
59	16	rs11859365	83683945	83661435	83747607	5.24079e-06	C	A	6.75681	0.0797954	Yes	1.41064e-11	0.9364
60	17	rs11650214	29527117	29389026	29694922	0.00123107	A	G	-5.29104	1.92173	No	1.21621e-07	0.05464
61	18	rs12456612	53426627	53195249	53466068	0.00183425	C	T	-4.99321	-2.59843	Yes	5.93834e-07	0.009365
62	18	rs35653478	73212546	73127648	73224057	0.00727302	T	C	-4.60342	-2.63823	Yes	4.15602e-06	0.008334
63	19	rs28567442	30930222	30905494	30945171	0.00204767	C	T	-4.45304	-4.70846	Yes	8.46633e-06	2.496e-06
64	19	rs75887709	37438329	36975001	37594218	0.00434485	G	A	-5.02189	-1.79371	Yes	5.11646e-07	0.07286
65	19	rs429358	45411941	45392254	45424351	4.36448e-05	C	T	6.19185	-0.224716	No	5.94605e-10	0.8222
66	19	rs492602	49206417	49168942	49259529	8.54204e-05	G	A	-5.63847	2.5741	No	1.71571e-08	0.01005
67	20	rs2425019	33819415	33799280	33882720	0.00876818	G	A	4.66811	2.33853	Yes	3.0398e-06	0.01936
68	20	rs2868202	43428832	43391186	43435721	0.000212588	T	C	5.69264	1.74205	Yes	1.25092e-08	0.0815
69	22	rs2413052	31783781	31497054	32272658	1.57354e-05	C	T	6.38355	-0.0369812	No	1.73032e-10	0.9705

[truncated: 47 more sheets: Table S10, Table S11, Table S12, Table S13, Table S14, Table S15, Table S16, Table S17, Table S18, Table S19, Table S20, Table S21, Table S22, Table S23, Table S24, Table S25, Table S26, Table S27, Table S28, Table S29 …]
